# Supplementary material for: 5,10,15,20-Tetra­kis(1-methyl­pyridinium-4-yl)porphyrin tetra­iodide tetra­hydrate
Source: Acta Crystallogr Sect E Struct Rep Online. 2011 Nov 2;67(Pt 12):o3157–8. doi: 10.1107/S1600536811043844 (PMC3238830; doi:10.1107/S1600536811043844)
Supplement: Supplementary file 1 [file e-67-o3157-sup1.cif]

##############################################################################
#                                                                            #
# This CIF contains the data in a paper accepted for publication in          #
# Acta Crystallographica Section E. It conforms to the requirements of       #
# Notes for Authors for Acta Crystallographica Section E, and has been       #
# peer reviewed under the auspices of the IUCr Commission on Journals.       #
#                                                                            #
# Full details of the Crystallographic Information File format               #
# are given in the paper "The Crystallographic Information File (CIF):       #
# a New Standard Archive File for Crystallography" by S. R. Hall, F. H.      #
# Allen and I. D. Brown [Acta Cryst. (1991), A47, 655-685].                  #
#                                                                            #
# The current version of the core CIF dictionary is obtainable from          #
# ftp://ftp.iucr.org/pub/cif_core.dic.                                       #
#                                                                            #
# Software is freely available for graphical display of the structure(s)     #
# in this CIF. For information consult the CIF software page                 #
# http://www.iucr.org/resources/cif/software.                                #
#                                                                            #
# This file may be used for bona fide research purposes within the           #
# scientific community so long as proper attribution is given to the journal # 
# article from which it was obtained.                                        #
#                                                                            #
##############################################################################
data_global
_journal_date_recd_electronic     2011-10-19
_journal_date_accepted     2011-10-21
_journal_name_full     'Acta Crystallographica, Section E'
_journal_year     2011
_journal_volume     67
_journal_issue     12
_journal_page_first     o3157
_journal_page_last     o3158
_journal_paper_category     QO
_journal_coeditor_code     TK5003
_publ_contact_author_name     'Filipe A. Almeida Paz'
_publ_contact_author_address
;
 Department of Chemistry
 University of Aveiro
 CICECO
 3810-193
 Aveiro
 Portugal
;
_publ_contact_author_email     filipe.paz@ua.pt
_publ_contact_author_fax     '+351 234 401470'
_publ_contact_author_phone     '+351 234 370200'
_publ_section_title
;
5,10,15,20-Tetrakis(1-methylpyridinium-4-yl)porphyrin tetraiodide tetrahydrate
;
loop_
    _publ_author_name
    _publ_author_footnote
    _publ_author_address
    'Louren\,co, Leandro M. O.' .
;
Department of Chemistry
University of Aveiro
QOPNA
3810-193 Aveiro
Portugal
;
    'Fernandes, Jos\'e A.' .
;
Department of Chemistry
University of Aveiro
CICECO
3810-193 Aveiro
Portugal
;
    'Neves, Maria G. P. M. S.' .
;
Department of Chemistry
University of Aveiro
QOPNA
3810-193 Aveiro
Portugal
;
    'Cavaleiro, Jos\'e A. S.' .
;
Department of Chemistry
University of Aveiro
QOPNA
3810-193 Aveiro
Portugal
;
    'Tom\'e, Jo\~ao P. C.' .
;
Department of Chemistry
University of Aveiro
QOPNA
3810-193 Aveiro
Portugal
;
    'Almeida Paz, Filipe A.' .
;
Department of Chemistry
University of Aveiro
CICECO
3810-193 Aveiro
Portugal
;
data_I
_chemical_name_systematic
;
5,10,15,20-Tetrakis(1-methylpyridinium-4-yl)porphyrin tetraiodide
tetrahydrate
;
_chemical_name_common     ?
_chemical_formula_moiety     'C44 H38 N8 2+, 4(I -), 4(H2 O)'
_chemical_formula_sum     'C44 H46 I4 N8 O4'
_chemical_formula_iupac     'C44 H38 N8 2+, 4I -, 4H2 O'
_chemical_formula_weight     1258.49
_chemical_melting_point     ?
_symmetry_cell_setting     monoclinic
_symmetry_space_group_name_H-M     'P 21/n'
_symmetry_space_group_name_Hall     '-P 2yn'
loop_
    _symmetry_equiv_pos_as_xyz
    'x, y, z'
    '-x+1/2, y+1/2, -z+1/2'
    '-x, -y, -z'
    'x-1/2, -y-1/2, z-1/2'
_cell_length_a     24.3331(4)
_cell_length_b     6.52090(10)
_cell_length_c     30.5663(5)
_cell_angle_alpha     90.00
_cell_angle_beta     95.0250(10)
_cell_angle_gamma     90.00
_cell_volume     4831.43(13)
_cell_formula_units_Z     4
_cell_measurement_reflns_used     8573
_cell_measurement_theta_min     3.65
_cell_measurement_theta_max     62.19
_cell_measurement_temperature     100(2)
_exptl_crystal_description     Block
_exptl_crystal_colour     Brown
_exptl_crystal_size_max     0.20
_exptl_crystal_size_mid     0.15
_exptl_crystal_size_min     0.08
_exptl_crystal_density_diffrn     1.730
_exptl_crystal_density_meas     ?
_exptl_crystal_density_method     'not measured'
_exptl_crystal_F_000     2440
_exptl_absorpt_coefficient_mu     20.647
_exptl_absorpt_correction_type     multi-scan
_exptl_absorpt_process_details
;
(SADABS; Sheldrick, 1997)
;
_exptl_absorpt_correction_T_min     0.1042
_exptl_absorpt_correction_T_max     0.2889
_exptl_special_details
;
;
_diffrn_ambient_temperature     100(2)
_diffrn_radiation_type     CuK\a
_diffrn_radiation_wavelength     1.54178
_diffrn_radiation_source     'fine-focus sealed tube'
_diffrn_radiation_monochromator     graphite
_diffrn_measurement_device_type     'Bruker X8 KappaCCD APEXII'
_diffrn_measurement_method     '\w and \f'
_diffrn_detector_area_resol_mean     ?
_diffrn_reflns_number     47661
_diffrn_reflns_av_R_equivalents     0.0385
_diffrn_reflns_av_sigmaI/netI     0.0253
_diffrn_reflns_theta_min     7.65
_diffrn_reflns_theta_max     62.73
_diffrn_reflns_theta_full     62.73
_diffrn_measured_fraction_theta_max     0.946
_diffrn_measured_fraction_theta_full     0.946
_diffrn_reflns_limit_h_min     -27
_diffrn_reflns_limit_h_max     27
_diffrn_reflns_limit_k_min     -7
_diffrn_reflns_limit_k_max     7
_diffrn_reflns_limit_l_min     -22
_diffrn_reflns_limit_l_max     34
_diffrn_standards_number     0
_diffrn_standards_interval_count     .
_diffrn_standards_interval_time     .
_diffrn_standards_decay_%     ?
_refine_special_details
;
Refinement of <i>F</i>^2^ against ALL reflections. The weighted <i>R</i>-factor
<i>wR</i> and goodness of fit <i>S</i> are based on <i>F</i>^2^, conventional
<i>R</i>-factors <i>R</i> are based on <i>F</i>, with <i>F</i> set to zero for
negative <i>F</i>^2^. The threshold expression of <i>F</i>^2^ >
\s(<i>F</i>^2^) is used only for calculating <i>R</i>-factors(gt) <i>etc</i>.
and is not relevant to the choice of reflections for refinement.
<i>R</i>-factors based on <i>F</i>^2^ are statistically about twice as large
as those based on <i>F</i>, and <i>R</i>- factors based on ALL data will be
even larger.
;
_reflns_number_total     7346
_reflns_number_gt     7013
_reflns_threshold_expression     I>2\s(I)
_refine_ls_structure_factor_coef     Fsqd
_refine_ls_matrix_type     full
_refine_ls_R_factor_all     0.0456
_refine_ls_R_factor_gt     0.0436
_refine_ls_wR_factor_gt     0.1093
_refine_ls_wR_factor_ref     0.1104
_refine_ls_goodness_of_fit_ref     1.092
_refine_ls_restrained_S_all     1.099
_refine_ls_number_reflns     7346
_refine_ls_number_parameters     563
_refine_ls_number_restraints     6
_refine_ls_hydrogen_treatment     constr
_refine_ls_weighting_scheme     calc
_refine_ls_weighting_details
        'calc w=1/[\s^2^(Fo^2^)+(0.0481P)^2^+42.1978P] where P=(Fo^2^+2Fc^2^)/3'
_atom_sites_solution_hydrogens     geom
_atom_sites_solution_primary     direct
_atom_sites_solution_secondary     difmap
_refine_ls_shift/su_max     0.001
_refine_ls_shift/su_mean     0.000
_refine_diff_density_max     2.734
_refine_diff_density_min     -2.791
_refine_ls_extinction_method     none
_refine_ls_extinction_coef     ?
loop_
    _atom_type_symbol
    _atom_type_description
    _atom_type_scat_dispersion_real
    _atom_type_scat_dispersion_imag
    _atom_type_scat_source
    'C' 'C' 0.0181 0.0091
                         'International Tables Vol C Tables 4.2.6.8 and 6.1.1.4'
    'H' 'H' 0.0000 0.0000
                         'International Tables Vol C Tables 4.2.6.8 and 6.1.1.4'
    'I' 'I' -0.3257 6.8362
                         'International Tables Vol C Tables 4.2.6.8 and 6.1.1.4'
    'N' 'N' 0.0311 0.0180
                         'International Tables Vol C Tables 4.2.6.8 and 6.1.1.4'
    'O' 'O' 0.0492 0.0322
                         'International Tables Vol C Tables 4.2.6.8 and 6.1.1.4'
_computing_data_collection     'APEX2 (Bruker, 2006)'
_computing_cell_refinement     'APEX2 (Bruker, 2006)'
_computing_data_reduction     'SAINT-Plus (Bruker, 2005)'
_computing_structure_solution     'SHELXTL (Sheldrick, 2008)'
_computing_structure_refinement     'SHELXTL (Sheldrick, 2008)'
_computing_molecular_graphics     'DIAMOND (Brandenburg, 2009)'
_computing_publication_material     'SHELXTL (Sheldrick, 2008)'
loop_
    _atom_site_type_symbol
    _atom_site_label
    _atom_site_fract_x
    _atom_site_fract_y
    _atom_site_fract_z
    _atom_site_U_iso_or_equiv
    _atom_site_adp_type
    _atom_site_calc_flag
    _atom_site_refinement_flags
    _atom_site_occupancy
    _atom_site_symmetry_multiplicity
    _atom_site_disorder_assembly
    _atom_site_disorder_group
    N N1 0.46552(19) 0.1385(8) 0.05010(16) 0.0156(11) Uani d . 1 1 . .
    N N2 0.43689(19) -0.2216(8) -0.00352(16) 0.0161(11) Uani d . 1 1 . .
    H H2 0.4640 -0.1320 -0.0009 0.019 Uiso calc R 1 1 . .
    N N3 0.24687(19) -0.1678(8) 0.12933(15) 0.0145(11) Uani d . 1 1 . .
    N N4 0.6006(2) 0.7920(9) 0.17192(18) 0.0247(12) Uani d . 1 1 . .
    C C1 0.4873(2) 0.2957(9) 0.0757(2) 0.0160(13) Uani d . 1 1 . .
    C C2 0.4553(2) 0.3298(10) 0.1131(2) 0.0178(13) Uani d . 1 1 . .
    H H2A 0.4630 0.4267 0.1360 0.021 Uiso calc R 1 1 . .
    C C3 0.4128(2) 0.1972(10) 0.1089(2) 0.0172(13) Uani d . 1 1 . .
    H H3 0.3839 0.1849 0.1278 0.021 Uiso calc R 1 1 . .
    C C4 0.4196(2) 0.0765(9) 0.06957(19) 0.0146(12) Uani d . 1 1 . .
    C C5 0.3859(2) -0.0908(9) 0.05650(19) 0.0137(12) Uani d . 1 1 . .
    C C6 0.3943(2) -0.2300(9) 0.02283(19) 0.0153(13) Uani d . 1 1 . .
    C C7 0.3613(2) -0.4026(10) 0.0091(2) 0.0173(13) Uani d . 1 1 . .
    H H7 0.3295 -0.4488 0.0222 0.021 Uiso calc R 1 1 . .
    C C8 0.3828(2) -0.4894(10) -0.0258(2) 0.0192(14) Uani d . 1 1 . .
    H H8 0.3687 -0.6060 -0.0417 0.023 Uiso calc R 1 1 . .
    C C9 0.4311(2) -0.3731(9) -0.0346(2) 0.0174(13) Uani d . 1 1 . .
    C C10 0.5360(2) 0.4044(9) 0.0686(2) 0.0161(13) Uani d . 1 1 . .
    C C11 0.3363(2) -0.1240(9) 0.08095(19) 0.0133(12) Uani d . 1 1 . .
    C C12 0.2939(2) 0.0224(9) 0.07885(19) 0.0139(12) Uani d . 1 1 . .
    H H12 0.2955 0.1386 0.0603 0.017 Uiso calc R 1 1 . .
    C C13 0.2500(2) -0.0028(9) 0.1039(2) 0.0171(13) Uani d . 1 1 . .
    H H13 0.2217 0.0980 0.1030 0.021 Uiso calc R 1 1 . .
    C C14 0.2850(2) -0.3158(9) 0.13028(19) 0.0155(12) Uani d . 1 1 . .
    H H14 0.2808 -0.4357 0.1473 0.019 Uiso calc R 1 1 . .
    C C15 0.3306(2) -0.2950(9) 0.10647(19) 0.0165(13) Uani d . 1 1 . .
    H H15 0.3579 -0.3992 0.1078 0.020 Uiso calc R 1 1 . .
    C C16 0.1992(2) -0.1914(10) 0.1559(2) 0.0211(14) Uani d . 1 1 . .
    H H16A 0.1680 -0.2503 0.1376 0.032 Uiso calc R 1 1 . .
    H H16B 0.1888 -0.0569 0.1668 0.032 Uiso calc R 1 1 . .
    H H16C 0.2093 -0.2825 0.1808 0.032 Uiso calc R 1 1 . .
    C C17 0.5575(2) 0.5474(9) 0.1041(2) 0.0155(12) Uani d . 1 1 . .
    C C18 0.6056(2) 0.4934(10) 0.1296(2) 0.0201(14) Uani d . 1 1 . .
    H H18 0.6243 0.3703 0.1234 0.024 Uiso calc R 1 1 . .
    C C19 0.6261(3) 0.6164(10) 0.1634(2) 0.0229(14) Uani d . 1 1 . .
    H H19 0.6585 0.5771 0.1809 0.027 Uiso calc R 1 1 . .
    C C20 0.5550(3) 0.8516(10) 0.1477(2) 0.0249(15) Uani d . 1 1 . .
    H H20 0.5381 0.9781 0.1540 0.030 Uiso calc R 1 1 . .
    C C21 0.5323(3) 0.7323(10) 0.1136(2) 0.0212(14) Uani d . 1 1 . .
    H H21 0.4996 0.7753 0.0968 0.025 Uiso calc R 1 1 . .
    C C22 0.6256(3) 0.9247(14) 0.2076(3) 0.045(2) Uani d . 1 1 . .
    H H22A 0.6552 1.0066 0.1967 0.068 Uiso calc R 1 1 . .
    H H22B 0.6407 0.8391 0.2322 0.068 Uiso calc R 1 1 . .
    H H22C 0.5973 1.0162 0.2177 0.068 Uiso calc R 1 1 . .
    N N5 0.51171(18) 0.1474(7) 0.44291(15) 0.0119(10) Uani d . 1 1 . .
    N N6 0.54933(18) 0.2175(7) 0.53522(15) 0.0120(10) Uani d . 1 1 . .
    H H6 0.5312 0.1189 0.5205 0.014 Uiso calc R 1 1 . .
    N N7 0.6882(2) 0.8716(8) 0.43573(17) 0.0179(11) Uani d . 1 1 . .
    N N8 0.4068(2) -0.1873(8) 0.25635(16) 0.0205(12) Uani d . 1 1 . .
    C C23 0.4912(2) 0.0947(9) 0.40114(18) 0.0139(12) Uani d . 1 1 . .
    C C24 0.5102(3) 0.2350(10) 0.3689(2) 0.0201(14) Uani d . 1 1 . .
    H H24 0.5004 0.2334 0.3381 0.024 Uiso calc R 1 1 . .
    C C25 0.5444(3) 0.3681(9) 0.3913(2) 0.0182(13) Uani d . 1 1 . .
    H H25 0.5647 0.4756 0.3793 0.022 Uiso calc R 1 1 . .
    C C26 0.5441(2) 0.3150(9) 0.43721(19) 0.0126(12) Uani d . 1 1 . .
    C C27 0.5742(2) 0.4198(9) 0.47193(19) 0.0130(12) Uani d . 1 1 . .
    C C28 0.5731(2) 0.3828(9) 0.51656(19) 0.0115(12) Uani d . 1 1 . .
    C C29 0.5950(2) 0.5102(9) 0.5519(2) 0.0145(13) Uani d . 1 1 . .
    H H29 0.6135 0.6372 0.5490 0.017 Uiso calc R 1 1 . .
    C C30 0.5850(2) 0.4185(9) 0.59024(19) 0.0138(12) Uani d . 1 1 . .
    H H30 0.5943 0.4717 0.6189 0.017 Uiso calc R 1 1 . .
    C C31 0.5579(2) 0.2279(9) 0.57998(19) 0.0138(12) Uani d . 1 1 . .
    C C32 0.4584(2) -0.0811(9) 0.39060(19) 0.0131(12) Uani d . 1 1 . .
    C C33 0.6133(2) 0.5840(9) 0.45991(18) 0.0131(12) Uani d . 1 1 . .
    C C34 0.5960(2) 0.7561(9) 0.4354(2) 0.0170(13) Uani d . 1 1 . .
    H H34 0.5578 0.7760 0.4270 0.020 Uiso calc R 1 1 . .
    C C35 0.6340(3) 0.8974(10) 0.4233(2) 0.0191(13) Uani d . 1 1 . .
    H H35 0.6220 1.0132 0.4062 0.023 Uiso calc R 1 1 . .
    C C36 0.7057(2) 0.7111(10) 0.4609(2) 0.0198(14) Uani d . 1 1 . .
    H H36 0.7438 0.6983 0.4704 0.024 Uiso calc R 1 1 . .
    C C37 0.6690(2) 0.5647(9) 0.4733(2) 0.0160(12) Uani d . 1 1 . .
    H H37 0.6819 0.4514 0.4909 0.019 Uiso calc R 1 1 . .
    C C38 0.7285(3) 1.0258(11) 0.4241(2) 0.0287(16) Uani d . 1 1 . .
    H H38A 0.7390 1.1123 0.4496 0.043 Uiso calc R 1 1 . .
    H H38B 0.7121 1.1112 0.4000 0.043 Uiso calc R 1 1 . .
    H H38C 0.7613 0.9567 0.4148 0.043 Uiso calc R 1 1 . .
    C C39 0.4407(2) -0.1190(9) 0.34373(19) 0.0141(12) Uani d . 1 1 . .
    C C40 0.3846(2) -0.1374(9) 0.3289(2) 0.0165(13) Uani d . 1 1 . .
    H H40 0.3575 -0.1257 0.3493 0.020 Uiso calc R 1 1 . .
    C C41 0.3686(3) -0.1720(9) 0.2855(2) 0.0194(13) Uani d . 1 1 . .
    H H41 0.3306 -0.1852 0.2760 0.023 Uiso calc R 1 1 . .
    C C42 0.4608(3) -0.1704(10) 0.2694(2) 0.0212(14) Uani d . 1 1 . .
    H H42 0.4871 -0.1805 0.2483 0.025 Uiso calc R 1 1 . .
    C C43 0.4784(3) -0.1387(9) 0.3127(2) 0.0197(14) Uani d . 1 1 . .
    H H43 0.5168 -0.1302 0.3214 0.024 Uiso calc R 1 1 . .
    C C44 0.3891(3) -0.2322(11) 0.2096(2) 0.0309(17) Uani d . 1 1 . .
    H H44A 0.4215 -0.2368 0.1927 0.046 Uiso calc R 1 1 . .
    H H44B 0.3639 -0.1246 0.1978 0.046 Uiso calc R 1 1 . .
    H H44C 0.3701 -0.3650 0.2075 0.046 Uiso calc R 1 1 . .
    I I1 0.195450(15) 0.46659(6) 0.048331(12) 0.01785(12) Uani d . 1 1 . .
    I I2 0.294854(17) 0.24104(7) 0.209298(13) 0.02653(13) Uani d . 1 1 . .
    I I3 0.52507(2) 0.35907(8) 0.235129(16) 0.04044(15) Uani d . 1 1 . .
    I I4 0.68215(2) 0.99182(7) 0.09052(2) 0.04330(16) Uani d . 1 1 . .
    O O1W 0.09764(19) 0.8556(8) 0.20744(16) 0.0320(11) Uani d . 1 1 . .
    O O2W 0.6112(3) 0.6675(15) 0.3155(3) 0.088(3) Uani d . 1 1 . .
    O O3W 0.7269(5) 0.367(2) 0.2106(6) 0.075(4) Uani d PU 0.50 1 . .
    O O4W 0.6235(5) 0.0915(17) 0.3155(3) 0.040(3) Uani d P 0.50 1 . .
    O O5W 0.7152(6) 0.225(2) 0.2792(6) 0.074(4) Uani d P 0.50 1 . .
    O O6W 0.7762(5) 0.078(2) 0.1729(7) 0.093(6) Uani d P 0.50 1 . .
loop_
    _atom_site_aniso_label
    _atom_site_aniso_U_11
    _atom_site_aniso_U_22
    _atom_site_aniso_U_33
    _atom_site_aniso_U_12
    _atom_site_aniso_U_13
    _atom_site_aniso_U_23
    N1 0.010(2) 0.020(3) 0.017(3) -0.001(2) 0.0031(19) 0.001(2)
    N2 0.010(2) 0.021(3) 0.018(3) -0.003(2) 0.006(2) -0.002(2)
    N3 0.010(2) 0.022(3) 0.012(2) -0.001(2) 0.0000(19) -0.002(2)
    N4 0.019(3) 0.033(3) 0.023(3) -0.008(2) 0.004(2) -0.008(3)
    C1 0.012(3) 0.018(3) 0.018(3) 0.004(2) 0.005(2) -0.002(3)
    C2 0.019(3) 0.018(3) 0.017(3) 0.001(3) 0.007(2) -0.005(3)
    C3 0.013(3) 0.021(3) 0.018(3) 0.000(3) 0.006(2) 0.001(3)
    C4 0.011(3) 0.016(3) 0.017(3) 0.001(2) 0.003(2) 0.002(3)
    C5 0.010(3) 0.016(3) 0.015(3) 0.004(2) 0.005(2) 0.004(3)
    C6 0.010(3) 0.021(3) 0.016(3) 0.002(2) 0.004(2) 0.003(3)
    C7 0.010(3) 0.023(3) 0.019(3) -0.003(3) 0.005(2) -0.002(3)
    C8 0.014(3) 0.023(3) 0.021(3) -0.004(3) 0.002(2) -0.002(3)
    C9 0.014(3) 0.019(3) 0.019(3) 0.000(2) -0.002(2) 0.000(3)
    C10 0.009(3) 0.018(3) 0.022(3) 0.001(2) 0.004(2) 0.003(3)
    C11 0.008(3) 0.019(3) 0.013(3) -0.004(2) 0.001(2) -0.004(2)
    C12 0.012(3) 0.015(3) 0.014(3) 0.000(2) 0.003(2) 0.004(2)
    C13 0.012(3) 0.017(3) 0.022(3) 0.003(2) 0.001(2) 0.002(3)
    C14 0.017(3) 0.017(3) 0.012(3) -0.003(3) 0.000(2) 0.001(2)
    C15 0.012(3) 0.019(3) 0.018(3) 0.003(2) -0.001(2) -0.002(3)
    C16 0.017(3) 0.026(4) 0.021(3) -0.004(3) 0.008(3) 0.002(3)
    C17 0.012(3) 0.016(3) 0.019(3) -0.003(2) 0.006(2) 0.000(3)
    C18 0.015(3) 0.022(3) 0.024(3) 0.003(3) 0.006(3) 0.000(3)
    C19 0.019(3) 0.029(4) 0.020(3) 0.002(3) -0.001(3) -0.006(3)
    C20 0.024(3) 0.019(3) 0.033(4) 0.002(3) 0.012(3) -0.006(3)
    C21 0.016(3) 0.023(3) 0.026(4) 0.002(3) 0.004(3) 0.000(3)
    C22 0.040(5) 0.048(5) 0.046(5) -0.003(4) -0.001(4) -0.028(4)
    N5 0.010(2) 0.012(2) 0.014(3) -0.0003(19) 0.0006(19) 0.000(2)
    N6 0.010(2) 0.015(3) 0.010(2) -0.006(2) -0.0029(18) -0.001(2)
    N7 0.016(3) 0.015(3) 0.024(3) -0.006(2) 0.007(2) -0.001(2)
    N8 0.031(3) 0.017(3) 0.011(3) -0.002(2) -0.007(2) -0.002(2)
    C23 0.014(3) 0.015(3) 0.012(3) 0.000(2) 0.000(2) 0.000(2)
    C24 0.025(3) 0.021(3) 0.014(3) -0.004(3) 0.000(3) 0.001(3)
    C25 0.022(3) 0.015(3) 0.018(3) -0.005(3) 0.000(3) 0.002(3)
    C26 0.010(3) 0.013(3) 0.015(3) 0.002(2) 0.001(2) 0.001(2)
    C27 0.012(3) 0.010(3) 0.017(3) -0.001(2) 0.000(2) 0.001(2)
    C28 0.006(2) 0.012(3) 0.016(3) 0.000(2) -0.001(2) 0.002(2)
    C29 0.010(3) 0.015(3) 0.019(3) 0.000(2) 0.000(2) -0.001(2)
    C30 0.014(3) 0.013(3) 0.014(3) 0.000(2) -0.004(2) -0.001(2)
    C31 0.008(3) 0.017(3) 0.017(3) 0.001(2) 0.001(2) 0.001(2)
    C32 0.013(3) 0.014(3) 0.012(3) 0.002(2) 0.001(2) -0.002(2)
    C33 0.012(3) 0.014(3) 0.013(3) -0.002(2) 0.002(2) -0.005(2)
    C34 0.014(3) 0.016(3) 0.022(3) 0.000(2) 0.001(2) 0.000(3)
    C35 0.021(3) 0.014(3) 0.023(3) 0.001(3) 0.003(3) 0.000(3)
    C36 0.013(3) 0.021(3) 0.025(3) 0.001(3) 0.003(3) -0.003(3)
    C37 0.016(3) 0.013(3) 0.018(3) 0.000(2) 0.003(2) -0.003(3)
    C38 0.024(4) 0.027(4) 0.036(4) -0.009(3) 0.009(3) 0.002(3)
    C39 0.020(3) 0.009(3) 0.012(3) -0.001(2) -0.002(2) 0.001(2)
    C40 0.017(3) 0.014(3) 0.017(3) -0.001(2) -0.005(2) 0.005(2)
    C41 0.022(3) 0.016(3) 0.020(3) -0.001(3) -0.006(3) 0.000(3)
    C42 0.030(4) 0.018(3) 0.016(3) -0.001(3) 0.005(3) 0.002(3)
    C43 0.020(3) 0.017(3) 0.021(3) -0.004(3) -0.003(3) 0.000(3)
    C44 0.044(4) 0.031(4) 0.016(3) 0.002(3) -0.006(3) -0.005(3)
    I1 0.0156(2) 0.0166(2) 0.0208(2) -0.00044(15) -0.00111(15) 0.00148(15)
    I2 0.0291(2) 0.0267(2) 0.0232(2) -0.00046(18) -0.00126(17) 0.00460(17)
    I3 0.0449(3) 0.0435(3) 0.0363(3) 0.0162(2) 0.0227(2) 0.0111(2)
    I4 0.0381(3) 0.0211(2) 0.0761(4) 0.0003(2) 0.0356(3) 0.0008(2)
    O1W 0.028(3) 0.035(3) 0.033(3) 0.001(2) 0.005(2) -0.006(2)
    O2W 0.060(5) 0.111(7) 0.094(6) 0.011(5) 0.015(4) 0.032(5)
    O3W 0.026(5) 0.054(6) 0.141(9) 0.004(5) -0.019(6) 0.042(7)
    O4W 0.051(6) 0.040(6) 0.029(6) 0.011(5) 0.004(5) 0.001(5)
    O5W 0.051(8) 0.045(8) 0.125(13) -0.007(6) 0.004(8) -0.009(8)
    O6W 0.038(7) 0.067(10) 0.164(17) -0.012(7) -0.054(9) 0.029(10)
_geom_special_details
;
All e.s.d.'s (except the e.s.d. in the dihedral angle between two l.s. planes)
are estimated using the full covariance matrix. The cell e.s.d.'s are taken
into account individually in the estimation of e.s.d.'s in distances, angles
and torsion angles; correlations between e.s.d.'s in cell parameters are only
used when they are defined by crystal symmetry. An approximate (isotropic)
treatment of cell e.s.d.'s is used for estimating e.s.d.'s involving l.s.
planes.
;
loop_
    _geom_bond_atom_site_label_1
    _geom_bond_atom_site_label_2
    _geom_bond_site_symmetry_2
    _geom_bond_distance
    _geom_bond_publ_flag
    N1 C1 . 1.368(8) ?
    N1 C4 . 1.373(8) ?
    N2 C6 . 1.367(8) ?
    N2 C9 . 1.370(8) ?
    N2 H2 . 0.8800 ?
    N3 C13 . 1.334(8) ?
    N3 C14 . 1.337(8) ?
    N3 C16 . 1.480(8) ?
    N4 C20 . 1.337(9) ?
    N4 C19 . 1.339(9) ?
    N4 C22 . 1.481(9) ?
    C1 C10 . 1.414(8) ?
    C1 C2 . 1.454(8) ?
    C2 C3 . 1.347(9) ?
    C2 H2A . 0.9500 ?
    C3 C4 . 1.458(9) ?
    C3 H3 . 0.9500 ?
    C4 C5 . 1.401(9) ?
    C5 C6 . 1.401(9) ?
    C5 C11 . 1.490(8) ?
    C6 C7 . 1.426(9) ?
    C7 C8 . 1.353(9) ?
    C7 H7 . 0.9500 ?
    C8 C9 . 1.442(9) ?
    C8 H8 . 0.9500 ?
    C9 C10 3_655 1.384(9) ?
    C10 C9 3_655 1.384(9) ?
    C10 C17 . 1.489(9) ?
    C11 C15 . 1.375(9) ?
    C11 C12 . 1.402(8) ?
    C12 C13 . 1.378(9) ?
    C12 H12 . 0.9500 ?
    C13 H13 . 0.9500 ?
    C14 C15 . 1.385(9) ?
    C14 H14 . 0.9500 ?
    C15 H15 . 0.9500 ?
    C16 H16A . 0.9800 ?
    C16 H16B . 0.9800 ?
    C16 H16C . 0.9800 ?
    C17 C18 . 1.393(9) ?
    C17 C21 . 1.395(9) ?
    C18 C19 . 1.367(9) ?
    C18 H18 . 0.9500 ?
    C19 H19 . 0.9500 ?
    C20 C21 . 1.376(10) ?
    C20 H20 . 0.9500 ?
    C21 H21 . 0.9500 ?
    C22 H22A . 0.9800 ?
    C22 H22B . 0.9800 ?
    C22 H22C . 0.9800 ?
    N5 C26 . 1.367(8) ?
    N5 C23 . 1.373(7) ?
    N6 C31 . 1.367(8) ?
    N6 C28 . 1.371(8) ?
    N6 H6 . 0.8800 ?
    N7 C36 . 1.347(8) ?
    N7 C35 . 1.350(8) ?
    N7 C38 . 1.471(8) ?
    N8 C42 . 1.344(8) ?
    N8 C41 . 1.347(9) ?
    N8 C44 . 1.484(8) ?
    C23 C32 . 1.417(8) ?
    C23 C24 . 1.450(9) ?
    C24 C25 . 1.348(9) ?
    C24 H24 . 0.9500 ?
    C25 C26 . 1.446(9) ?
    C25 H25 . 0.9500 ?
    C26 C27 . 1.413(8) ?
    C27 C28 . 1.388(8) ?
    C27 C33 . 1.499(8) ?
    C28 C29 . 1.428(8) ?
    C29 C30 . 1.358(9) ?
    C29 H29 . 0.9500 ?
    C30 C31 . 1.429(8) ?
    C30 H30 . 0.9500 ?
    C31 C32 3_656 1.394(9) ?
    C32 C31 3_656 1.394(9) ?
    C32 C39 . 1.480(8) ?
    C33 C37 . 1.386(8) ?
    C33 C34 . 1.394(9) ?
    C34 C35 . 1.379(9) ?
    C34 H34 . 0.9500 ?
    C35 H35 . 0.9500 ?
    C36 C37 . 1.382(9) ?
    C36 H36 . 0.9500 ?
    C37 H37 . 0.9500 ?
    C38 H38A . 0.9800 ?
    C38 H38B . 0.9800 ?
    C38 H38C . 0.9800 ?
    C39 C43 . 1.383(9) ?
    C39 C40 . 1.404(8) ?
    C40 C41 . 1.368(9) ?
    C40 H40 . 0.9500 ?
    C41 H41 . 0.9500 ?
    C42 C43 . 1.372(9) ?
    C42 H42 . 0.9500 ?
    C43 H43 . 0.9500 ?
    C44 H44A . 0.9800 ?
    C44 H44B . 0.9800 ?
    C44 H44C . 0.9800 ?
loop_
    _geom_contact_atom_site_label_1
    _geom_contact_atom_site_label_2
    _geom_contact_distance
    _geom_contact_site_symmetry_1
    _geom_contact_site_symmetry_2
    _geom_contact_publ_flag
    O2W O4W 2.781(15) . 1_565 yes
    O2W O6W 2.793(15) . 2_655 yes
    O3W O5W 2.730(19) . 2_655 yes
    O3W O6W 2.56(2) . 1_555 yes
    O4W O5W 2.721(19) . 1_555 yes
    O5W O6W 2.73(2) . 2_655 yes
    O1W I2 3.565(5) . 2_555 yes
    O1W I3 3.594(5) . 2_555 yes
    O2W I3 3.684(9) . 1_555 yes
    O6W I4 3.299(18) . 1_545 yes
    C13 I1 3.691(6) . 1_555 yes
    C14 I2 3.760(6) . 1_545 yes
    C44 I2 3.844(7) . 1_555 yes
    C22 I3 3.882(7) . 1_565 yes
    C36 I4 3.566(5) . 2_645 yes
loop_
    _geom_angle_atom_site_label_1
    _geom_angle_atom_site_label_2
    _geom_angle_atom_site_label_3
    _geom_angle_site_symmetry_1
    _geom_angle_site_symmetry_3
    _geom_angle
    _geom_angle_publ_flag
    C1 N1 C4 . . 105.2(5) ?
    C6 N2 C9 . . 110.0(5) ?
    C6 N2 H2 . . 125.0 ?
    C9 N2 H2 . . 125.0 ?
    C13 N3 C14 . . 121.3(5) ?
    C13 N3 C16 . . 119.4(5) ?
    C14 N3 C16 . . 119.2(5) ?
    C20 N4 C19 . . 121.1(6) ?
    C20 N4 C22 . . 120.4(6) ?
    C19 N4 C22 . . 118.5(6) ?
    N1 C1 C10 . . 125.1(5) ?
    N1 C1 C2 . . 111.0(5) ?
    C10 C1 C2 . . 123.8(6) ?
    C3 C2 C1 . . 106.6(5) ?
    C3 C2 H2A . . 126.7 ?
    C1 C2 H2A . . 126.7 ?
    C2 C3 C4 . . 106.5(5) ?
    C2 C3 H3 . . 126.7 ?
    C4 C3 H3 . . 126.7 ?
    N1 C4 C5 . . 125.8(5) ?
    N1 C4 C3 . . 110.7(5) ?
    C5 C4 C3 . . 123.3(5) ?
    C6 C5 C4 . . 126.4(5) ?
    C6 C5 C11 . . 116.9(5) ?
    C4 C5 C11 . . 116.7(5) ?
    N2 C6 C5 . . 125.1(5) ?
    N2 C6 C7 . . 107.1(5) ?
    C5 C6 C7 . . 127.8(5) ?
    C8 C7 C6 . . 108.4(5) ?
    C8 C7 H7 . . 125.8 ?
    C6 C7 H7 . . 125.8 ?
    C7 C8 C9 . . 107.7(6) ?
    C7 C8 H8 . . 126.1 ?
    C9 C8 H8 . . 126.1 ?
    N2 C9 C10 . 3_655 126.6(6) ?
    N2 C9 C8 . . 106.7(5) ?
    C10 C9 C8 3_655 . 126.7(6) ?
    C9 C10 C1 3_655 . 126.2(6) ?
    C9 C10 C17 3_655 . 116.7(5) ?
    C1 C10 C17 . . 116.7(5) ?
    C15 C11 C12 . . 117.9(5) ?
    C15 C11 C5 . . 122.0(5) ?
    C12 C11 C5 . . 120.1(5) ?
    C13 C12 C11 . . 119.8(5) ?
    C13 C12 H12 . . 120.1 ?
    C11 C12 H12 . . 120.1 ?
    N3 C13 C12 . . 120.4(5) ?
    N3 C13 H13 . . 119.8 ?
    C12 C13 H13 . . 119.8 ?
    N3 C14 C15 . . 120.2(6) ?
    N3 C14 H14 . . 119.9 ?
    C15 C14 H14 . . 119.9 ?
    C11 C15 C14 . . 120.2(6) ?
    C11 C15 H15 . . 119.9 ?
    C14 C15 H15 . . 119.9 ?
    N3 C16 H16A . . 109.5 ?
    N3 C16 H16B . . 109.5 ?
    H16A C16 H16B . . 109.5 ?
    N3 C16 H16C . . 109.5 ?
    H16A C16 H16C . . 109.5 ?
    H16B C16 H16C . . 109.5 ?
    C18 C17 C21 . . 117.7(6) ?
    C18 C17 C10 . . 118.3(5) ?
    C21 C17 C10 . . 124.0(5) ?
    C19 C18 C17 . . 120.4(6) ?
    C19 C18 H18 . . 119.8 ?
    C17 C18 H18 . . 119.8 ?
    N4 C19 C18 . . 120.4(6) ?
    N4 C19 H19 . . 119.8 ?
    C18 C19 H19 . . 119.8 ?
    N4 C20 C21 . . 121.0(6) ?
    N4 C20 H20 . . 119.5 ?
    C21 C20 H20 . . 119.5 ?
    C20 C21 C17 . . 119.4(6) ?
    C20 C21 H21 . . 120.3 ?
    C17 C21 H21 . . 120.3 ?
    N4 C22 H22A . . 109.5 ?
    N4 C22 H22B . . 109.5 ?
    H22A C22 H22B . . 109.5 ?
    N4 C22 H22C . . 109.5 ?
    H22A C22 H22C . . 109.5 ?
    H22B C22 H22C . . 109.5 ?
    C26 N5 C23 . . 104.4(5) ?
    C31 N6 C28 . . 110.2(5) ?
    C31 N6 H6 . . 124.9 ?
    C28 N6 H6 . . 124.9 ?
    C36 N7 C35 . . 120.6(5) ?
    C36 N7 C38 . . 119.1(5) ?
    C35 N7 C38 . . 120.2(5) ?
    C42 N8 C41 . . 120.8(5) ?
    C42 N8 C44 . . 119.7(6) ?
    C41 N8 C44 . . 119.5(5) ?
    N5 C23 C32 . . 124.4(5) ?
    N5 C23 C24 . . 111.2(5) ?
    C32 C23 C24 . . 124.2(5) ?
    C25 C24 C23 . . 106.3(5) ?
    C25 C24 H24 . . 126.8 ?
    C23 C24 H24 . . 126.8 ?
    C24 C25 C26 . . 106.4(5) ?
    C24 C25 H25 . . 126.8 ?
    C26 C25 H25 . . 126.8 ?
    N5 C26 C27 . . 124.0(5) ?
    N5 C26 C25 . . 111.5(5) ?
    C27 C26 C25 . . 124.5(5) ?
    C28 C27 C26 . . 126.9(5) ?
    C28 C27 C33 . . 115.7(5) ?
    C26 C27 C33 . . 117.4(5) ?
    N6 C28 C27 . . 126.2(5) ?
    N6 C28 C29 . . 106.6(5) ?
    C27 C28 C29 . . 127.1(5) ?
    C30 C29 C28 . . 108.2(5) ?
    C30 C29 H29 . . 125.9 ?
    C28 C29 H29 . . 125.9 ?
    C29 C30 C31 . . 108.0(5) ?
    C29 C30 H30 . . 126.0 ?
    C31 C30 H30 . . 126.0 ?
    N6 C31 C32 . 3_656 125.8(5) ?
    N6 C31 C30 . . 106.8(5) ?
    C32 C31 C30 3_656 . 127.4(5) ?
    C31 C32 C23 3_656 . 126.5(5) ?
    C31 C32 C39 3_656 . 115.8(5) ?
    C23 C32 C39 . . 117.7(5) ?
    C37 C33 C34 . . 118.4(5) ?
    C37 C33 C27 . . 119.1(5) ?
    C34 C33 C27 . . 122.5(5) ?
    C35 C34 C33 . . 120.2(5) ?
    C35 C34 H34 . . 119.9 ?
    C33 C34 H34 . . 119.9 ?
    N7 C35 C34 . . 120.2(6) ?
    N7 C35 H35 . . 119.9 ?
    C34 C35 H35 . . 119.9 ?
    N7 C36 C37 . . 121.0(5) ?
    N7 C36 H36 . . 119.5 ?
    C37 C36 H36 . . 119.5 ?
    C36 C37 C33 . . 119.6(6) ?
    C36 C37 H37 . . 120.2 ?
    C33 C37 H37 . . 120.2 ?
    N7 C38 H38A . . 109.5 ?
    N7 C38 H38B . . 109.5 ?
    H38A C38 H38B . . 109.5 ?
    N7 C38 H38C . . 109.5 ?
    H38A C38 H38C . . 109.5 ?
    H38B C38 H38C . . 109.5 ?
    C43 C39 C40 . . 117.1(5) ?
    C43 C39 C32 . . 121.7(5) ?
    C40 C39 C32 . . 121.2(5) ?
    C41 C40 C39 . . 120.8(6) ?
    C41 C40 H40 . . 119.6 ?
    C39 C40 H40 . . 119.6 ?
    N8 C41 C40 . . 120.0(6) ?
    N8 C41 H41 . . 120.0 ?
    C40 C41 H41 . . 120.0 ?
    N8 C42 C43 . . 120.9(6) ?
    N8 C42 H42 . . 119.6 ?
    C43 C42 H42 . . 119.6 ?
    C42 C43 C39 . . 120.4(6) ?
    C42 C43 H43 . . 119.8 ?
    C39 C43 H43 . . 119.8 ?
    N8 C44 H44A . . 109.5 ?
    N8 C44 H44B . . 109.5 ?
    H44A C44 H44B . . 109.5 ?
    N8 C44 H44C . . 109.5 ?
    H44A C44 H44C . . 109.5 ?
    H44B C44 H44C . . 109.5 ?
loop_
    _geom_torsion_atom_site_label_1
    _geom_torsion_atom_site_label_2
    _geom_torsion_atom_site_label_3
    _geom_torsion_atom_site_label_4
    _geom_torsion_site_symmetry_1
    _geom_torsion_site_symmetry_2
    _geom_torsion_site_symmetry_3
    _geom_torsion_site_symmetry_4
    _geom_torsion
    _geom_torsion_publ_flag
    C4 N1 C1 C10 . . . . 178.6(6) ?
    C4 N1 C1 C2 . . . . 1.9(6) ?
    N1 C1 C2 C3 . . . . -2.4(7) ?
    C10 C1 C2 C3 . . . . -179.2(6) ?
    C1 C2 C3 C4 . . . . 1.9(7) ?
    C1 N1 C4 C5 . . . . -175.4(6) ?
    C1 N1 C4 C3 . . . . -0.6(6) ?
    C2 C3 C4 N1 . . . . -0.9(7) ?
    C2 C3 C4 C5 . . . . 174.0(6) ?
    N1 C4 C5 C6 . . . . 3.3(10) ?
    C3 C4 C5 C6 . . . . -170.8(6) ?
    N1 C4 C5 C11 . . . . -176.9(5) ?
    C3 C4 C5 C11 . . . . 9.0(8) ?
    C9 N2 C6 C5 . . . . -176.4(6) ?
    C9 N2 C6 C7 . . . . 3.0(7) ?
    C4 C5 C6 N2 . . . . -1.5(10) ?
    C11 C5 C6 N2 . . . . 178.8(5) ?
    C4 C5 C6 C7 . . . . 179.3(6) ?
    C11 C5 C6 C7 . . . . -0.5(9) ?
    N2 C6 C7 C8 . . . . -2.3(7) ?
    C5 C6 C7 C8 . . . . 177.1(6) ?
    C6 C7 C8 C9 . . . . 0.7(7) ?
    C6 N2 C9 C10 . . . 3_655 175.5(6) ?
    C6 N2 C9 C8 . . . . -2.5(7) ?
    C7 C8 C9 N2 . . . . 1.1(7) ?
    C7 C8 C9 C10 . . . 3_655 -177.0(6) ?
    N1 C1 C10 C9 . . . 3_655 1.2(10) ?
    C2 C1 C10 C9 . . . 3_655 177.5(6) ?
    N1 C1 C10 C17 . . . . -170.6(6) ?
    C2 C1 C10 C17 . . . . 5.7(9) ?
    C6 C5 C11 C15 . . . . 65.1(7) ?
    C4 C5 C11 C15 . . . . -114.7(6) ?
    C6 C5 C11 C12 . . . . -115.8(6) ?
    C4 C5 C11 C12 . . . . 64.4(7) ?
    C15 C11 C12 C13 . . . . 3.5(8) ?
    C5 C11 C12 C13 . . . . -175.7(5) ?
    C14 N3 C13 C12 . . . . -2.2(8) ?
    C16 N3 C13 C12 . . . . -180.0(5) ?
    C11 C12 C13 N3 . . . . -1.4(9) ?
    C13 N3 C14 C15 . . . . 3.7(8) ?
    C16 N3 C14 C15 . . . . -178.6(5) ?
    C12 C11 C15 C14 . . . . -2.1(8) ?
    C5 C11 C15 C14 . . . . 177.1(5) ?
    N3 C14 C15 C11 . . . . -1.4(9) ?
    C9 C10 C17 C18 3_655 . . . -64.2(8) ?
    C1 C10 C17 C18 . . . . 108.5(6) ?
    C9 C10 C17 C21 3_655 . . . 116.3(7) ?
    C1 C10 C17 C21 . . . . -71.0(8) ?
    C21 C17 C18 C19 . . . . 1.6(9) ?
    C10 C17 C18 C19 . . . . -177.9(6) ?
    C20 N4 C19 C18 . . . . -0.3(10) ?
    C22 N4 C19 C18 . . . . -177.4(7) ?
    C17 C18 C19 N4 . . . . -1.1(10) ?
    C19 N4 C20 C21 . . . . 1.2(10) ?
    C22 N4 C20 C21 . . . . 178.2(7) ?
    N4 C20 C21 C17 . . . . -0.6(10) ?
    C18 C17 C21 C20 . . . . -0.7(9) ?
    C10 C17 C21 C20 . . . . 178.8(6) ?
    C26 N5 C23 C32 . . . . 175.1(5) ?
    C26 N5 C23 C24 . . . . -1.3(6) ?
    N5 C23 C24 C25 . . . . 2.6(7) ?
    C32 C23 C24 C25 . . . . -173.8(6) ?
    C23 C24 C25 C26 . . . . -2.7(7) ?
    C23 N5 C26 C27 . . . . -179.2(5) ?
    C23 N5 C26 C25 . . . . -0.5(6) ?
    C24 C25 C26 N5 . . . . 2.1(7) ?
    C24 C25 C26 C27 . . . . -179.2(6) ?
    N5 C26 C27 C28 . . . . -5.3(9) ?
    C25 C26 C27 C28 . . . . 176.2(6) ?
    N5 C26 C27 C33 . . . . 172.4(5) ?
    C25 C26 C27 C33 . . . . -6.1(8) ?
    C31 N6 C28 C27 . . . . 177.9(5) ?
    C31 N6 C28 C29 . . . . -3.5(6) ?
    C26 C27 C28 N6 . . . . 11.1(9) ?
    C33 C27 C28 N6 . . . . -166.7(5) ?
    C26 C27 C28 C29 . . . . -167.3(6) ?
    C33 C27 C28 C29 . . . . 14.9(8) ?
    N6 C28 C29 C30 . . . . 1.0(6) ?
    C27 C28 C29 C30 . . . . 179.6(5) ?
    C28 C29 C30 C31 . . . . 1.7(6) ?
    C28 N6 C31 C32 . . . 3_656 -177.0(5) ?
    C28 N6 C31 C30 . . . . 4.5(6) ?
    C29 C30 C31 N6 . . . . -3.8(6) ?
    C29 C30 C31 C32 . . . 3_656 177.7(6) ?
    N5 C23 C32 C31 . . . 3_656 -0.5(9) ?
    C24 C23 C32 C31 . . . 3_656 175.4(6) ?
    N5 C23 C32 C39 . . . . -178.4(5) ?
    C24 C23 C32 C39 . . . . -2.5(9) ?
    C28 C27 C33 C37 . . . . 58.3(7) ?
    C26 C27 C33 C37 . . . . -119.7(6) ?
    C28 C27 C33 C34 . . . . -122.1(6) ?
    C26 C27 C33 C34 . . . . 59.9(8) ?
    C37 C33 C34 C35 . . . . 2.9(9) ?
    C27 C33 C34 C35 . . . . -176.7(6) ?
    C36 N7 C35 C34 . . . . -1.7(9) ?
    C38 N7 C35 C34 . . . . -178.0(6) ?
    C33 C34 C35 N7 . . . . -1.0(9) ?
    C35 N7 C36 C37 . . . . 2.5(9) ?
    C38 N7 C36 C37 . . . . 178.9(6) ?
    N7 C36 C37 C33 . . . . -0.5(9) ?
    C34 C33 C37 C36 . . . . -2.1(9) ?
    C27 C33 C37 C36 . . . . 177.5(5) ?
    C31 C32 C39 C43 3_656 . . . -120.9(6) ?
    C23 C32 C39 C43 . . . . 57.2(8) ?
    C31 C32 C39 C40 3_656 . . . 58.8(7) ?
    C23 C32 C39 C40 . . . . -123.0(6) ?
    C43 C39 C40 C41 . . . . -0.4(9) ?
    C32 C39 C40 C41 . . . . 179.8(6) ?
    C42 N8 C41 C40 . . . . 0.5(9) ?
    C44 N8 C41 C40 . . . . 177.8(6) ?
    C39 C40 C41 N8 . . . . -0.5(9) ?
    C41 N8 C42 C43 . . . . 0.5(9) ?
    C44 N8 C42 C43 . . . . -176.9(6) ?
    N8 C42 C43 C39 . . . . -1.4(9) ?
    C40 C39 C43 C42 . . . . 1.3(9) ?
    C32 C39 C43 C42 . . . . -178.9(6) ?
