# Supplementary material for: 5,10,15,20-Tetra­kis(1-methyl­pyridinium-4-yl)porphyrin tetra­iodide tetra­hydrate
Source: Acta Crystallogr Sect E Struct Rep Online. 2011 Nov 2;67(Pt 12):o3157–8. doi: 10.1107/S1600536811043844 (PMC3238830; doi:10.1107/S1600536811043844)
Supplement: Supplementary file 2 [file e-67-o3157-Isup2.hkl]

# 
# h,k,l, Fc-squared, Fo-squared, sigma(Fo-squared) and status flag 
# 
data_I
_shelx_title 'I in P2(1)/n' 
_shelx_refln_list_code          4 
_shelx_F_calc_maximum      582.23 
_exptl_crystal_F_000      2440.00 
_reflns_d_resolution_high  0.8672 
 
loop_ 
 _symmetry_equiv_pos_as_xyz 
 'x, y, z' 
 '-x+1/2, y+1/2, -z+1/2' 
 '-x, -y, -z' 
 'x-1/2, -y-1/2, z-1/2' 
 
_cell_length_a    24.3331 
_cell_length_b     6.5209 
_cell_length_c    30.5663 
_cell_angle_alpha  90.000 
_cell_angle_beta   95.025 
_cell_angle_gamma  90.000 
 
_shelx_F_squared_multiplier     1.000 
 
loop_ 
 _refln_index_h 
 _refln_index_k 
 _refln_index_l 
 _refln_F_squared_calc 
 _refln_F_squared_meas 
 _refln_F_squared_sigma 
 _refln_observed_status 
   6   0   0    27489.76    24600.06    483.53 o 
   8   0   0   116442.40   129801.71   2101.78 o 
  10   0   0   164969.58   194328.86   3148.37 o 
  12   0   0    86321.16    99597.21   1795.13 o 
  14   0   0    29911.00    33373.99    616.96 o 
  16   0   0     6328.53     6830.93    151.73 o 
  18   0   0    39898.84    40927.54    912.86 o 
  20   0   0     3965.30     4518.83    145.98 o 
  22   0   0    10039.66    10090.35    380.06 o 
  24   0   0      338.14      482.64     86.61 o 
  26   0   0       36.17       61.41     37.77 o 
   2   1   0      905.55     1672.33     27.07 o 
   3   1   0   168814.00   164737.45   2316.44 o 
   4   1   0   101405.05    91169.92   1290.78 o 
   5   1   0   129636.82   134338.34   1861.33 o 
   6   1   0      658.96     1926.98     36.21 o 
   7   1   0    15302.51    13250.59    161.00 o 
   8   1   0    82852.82    75569.98    867.14 o 
   9   1   0     7100.78     7012.25     97.46 o 
  10   1   0     3396.30     3654.59     86.88 o 
  11   1   0    50098.33    49287.00    729.46 o 
  12   1   0      303.21      697.59     41.35 o 
  13   1   0    37125.50    41821.19    591.87 o 
  14   1   0    14333.39    15101.66    230.32 o 
  15   1   0    33143.54    37169.68    529.49 o 
  16   1   0     3696.44     4444.43    107.72 o 
  17   1   0     4818.80     5431.86    111.97 o 
  18   1   0    17147.45    17397.83    323.98 o 
  19   1   0     3488.10     3611.80    116.86 o 
  20   1   0      264.51      324.38     49.27 o 
  21   1   0    22025.78    22515.97    549.92 o 
  22   1   0        8.67       72.76     55.58 o 
  23   1   0     1323.89     1308.48     83.36 o 
  24   1   0        4.11       83.64     42.78 o 
  25   1   0     1234.85     1326.55     53.03 o 
  26   1   0     5222.12     5034.93    125.47 o 
  27   1   0      305.57      147.03     72.21 o 
   0   2   0      467.82      631.42     21.16 o 
   1   2   0     3387.91     3123.22     42.92 o 
   2   2   0    51278.79    58604.59    690.82 o 
   3   2   0     5323.06     4331.91     56.51 o 
   4   2   0    19621.14    20357.54    239.98 o 
   5   2   0    19098.36    18376.84    212.91 o 
   6   2   0    21595.63    21065.12    255.29 o 
   7   2   0    23834.98    24675.59    352.28 o 
   8   2   0    24657.09    25652.71    381.49 o 
   9   2   0    10036.16     9368.12    147.18 o 
  10   2   0      532.13      979.73     36.84 o 
  11   2   0      564.17      505.67     30.41 o 
  12   2   0    11999.68    10311.23    158.87 o 
  13   2   0     3904.55     3406.40     79.37 o 
  14   2   0    30547.62    29303.04    530.98 o 
  15   2   0    16707.98    18379.93    294.84 o 
  16   2   0    39641.78    42073.49    600.89 o 
  17   2   0     1059.02     1292.33     60.21 o 
  18   2   0     7162.90     8561.25    185.77 o 
  19   2   0      224.38      366.54     49.16 o 
  20   2   0     3412.72     4012.04    122.72 o 
  21   2   0     9270.67     9992.78    276.79 o 
  22   2   0    11970.01    12221.66    322.04 o 
  23   2   0      836.12      880.34     59.89 o 
  24   2   0     9285.77     8904.25    213.90 o 
  25   2   0      618.43      720.17     44.27 o 
  26   2   0    13238.17    10519.95    191.96 o 
   1   3   0    15009.17    14681.88    195.63 o 
   2   3   0    17647.20    18059.32    240.17 o 
   3   3   0    20587.25    23326.21    313.49 o 
   4   3   0    14307.71    13142.43    178.35 o 
   5   3   0   122154.94   127312.59   1714.54 o 
   6   3   0    66463.27    62559.32    825.13 o 
   7   3   0     3636.49     4832.78     77.71 o 
   8   3   0     7243.61     7827.29    105.55 o 
   9   3   0     3173.47     2655.16     48.17 o 
  10   3   0     7698.29     7386.20    103.09 o 
  11   3   0    16514.68    14922.53    197.87 o 
  12   3   0    12311.20    12466.35    177.50 o 
  13   3   0    27876.94    26072.41    356.08 o 
  14   3   0     6284.72     5765.65    107.78 o 
  15   3   0      408.59      782.48     56.44 o 
  16   3   0    30168.03    28634.05    534.45 o 
  17   3   0      727.84     1059.12     59.74 o 
  18   3   0    12517.92    12985.79    363.26 o 
  19   3   0    23663.59    22613.58    487.91 o 
  20   3   0      297.62      410.68     93.53 o 
  21   3   0     1054.15     1274.42     90.24 o 
  22   3   0       36.58       85.31     48.62 o 
  23   3   0     4464.74     4117.05    123.54 o 
  24   3   0    14795.08    13885.97    250.54 o 
  25   3   0       55.52      147.58     87.48 o 
   0   4   0    25495.79    22691.39    413.87 o 
   1   4   0     4648.58     4650.45     70.21 o 
   2   4   0   142054.08   139213.34   1719.08 o 
   3   4   0     7142.18     8018.48    109.16 o 
   4   4   0      157.85      130.18     18.26 o 
   5   4   0       41.99       86.79     17.85 o 
   6   4   0     4358.49     4013.48     63.25 o 
   7   4   0     8211.18     8255.38    112.03 o 
   8   4   0    70688.13    67058.84    788.10 o 
   9   4   0     4254.00     4034.83     68.83 o 
  10   4   0    65483.36    64061.25    793.99 o 
  11   4   0    11105.53    10172.18    150.61 o 
  12   4   0     1981.87     2053.99     58.31 o 
  13   4   0      388.34      698.08     44.52 o 
  14   4   0       38.64      156.49     41.86 o 
  15   4   0       33.50       47.20     48.35 o 
  16   4   0    14673.67    14635.78    487.88 o 
  17   4   0      545.24      719.02     69.15 o 
  18   4   0      428.36      595.90     74.98 o 
  19   4   0     1569.24     1744.01    114.77 o 
  20   4   0    20253.94    20310.32    447.88 o 
  21   4   0     2962.67     3049.67    120.39 o 
  22   4   0       20.26      172.57     39.64 o 
  23   4   0      154.38      160.46     39.94 o 
   1   5   0     9379.18     8964.90    136.49 o 
   2   5   0     1538.83     1429.56     42.96 o 
   3   5   0    18828.04    18808.78    252.04 o 
   4   5   0      417.26      454.22     30.34 o 
   5   5   0    15424.20    16179.49    222.09 o 
   6   5   0     6624.80     6764.48    108.70 o 
   7   5   0    11581.28    11799.21    166.74 o 
   8   5   0     2875.73     3173.29     69.20 o 
   9   5   0     3360.92     3522.74     77.02 o 
  10   5   0     9505.96     8959.13    168.97 o 
  11   5   0     7595.76     7679.58    164.93 o 
  12   5   0      643.05      702.38     72.39 o 
  13   5   0     8796.23     9497.61    240.59 o 
  14   5   0     6957.77     6647.96    249.42 o 
  15   5   0      819.41      848.29     96.33 o 
  16   5   0     2626.16     2484.37    151.43 o 
  17   5   0      167.87      388.42     89.30 o 
  18   5   0      108.71      176.05     76.58 o 
  19   5   0     5357.69     5542.13    201.38 o 
  20   5   0     5480.95     5020.92    256.09 o 
   0   6   0     3773.36     4402.06    146.30 o 
   1   6   0     3286.39     3429.44    103.75 o 
   2   6   0       78.33      157.50     44.76 o 
   3   6   0      152.18      191.65     55.10 o 
   4   6   0      552.33      648.85     56.27 o 
   5   6   0     5590.99     5796.65    180.69 o 
   6   6   0     7081.51     6815.57    203.05 o 
   7   6   0    10543.68    10673.72    286.06 o 
   8   6   0      753.66      883.67     83.48 o 
   9   6   0        0.18      -41.80     72.76 o 
  10   6   0        6.40       29.68     78.21 o 
  11   6   0     4641.85     4938.34    204.11 o 
  12   6   0     4190.98     4353.95    191.33 o 
  13   6   0      214.71      174.44    104.28 o 
  14   6   0    14352.24    12848.68    476.14 o 
  15   6   0      114.98      301.69     97.82 o 
   1   7   0      538.99      745.85     84.24 o 
   2   7   0     1739.88     1624.59    120.14 o 
   3   7   0     8231.71     7919.09    255.74 o 
   4   7   0    15699.42    15778.99    547.34 o 
   5   7   0     4246.54     3816.32    162.03 o 
   6   7   0     5998.72     6506.78    273.22 o 
   7   7   0       34.54      252.63     90.36 o 
   8   7   0     6050.83     5428.46    274.63 o 
 -27   0   1       76.29       65.05     74.08 o 
 -25   0   1    37045.48    34788.29   1078.25 o 
 -23   0   1    31010.51    29558.21    978.74 o 
 -21   0   1    64926.10    65898.72   2118.05 o 
 -19   0   1    13758.43    14187.21    308.98 o 
 -17   0   1     8532.98     9002.73    208.13 o 
 -15   0   1    26483.07    29751.62    930.40 o 
 -13   0   1    57410.77    58478.64   1159.61 o 
 -11   0   1      443.54     1084.45     53.30 o 
  -9   0   1    42724.67    51457.98    771.03 o 
  -7   0   1    50931.84    54866.67    865.74 o 
  -5   0   1     2406.34     4230.92    123.13 o 
   5   0   1     4015.72     5366.14    168.46 o 
   7   0   1      152.31      198.89     31.18 o 
   9   0   1   148210.19   160637.02   2738.43 o 
  11   0   1      130.69      437.93     46.64 o 
  13   0   1    38804.73    37901.59    645.64 o 
  15   0   1     6958.83     7615.14    179.48 o 
  17   0   1     2132.58     2364.44     96.93 o 
  19   0   1    29522.07    29909.16    682.00 o 
  21   0   1     1764.44     2007.93    141.67 o 
  23   0   1      149.83      140.00     74.97 o 
  25   0   1       38.58      -14.45    100.08 o 
  27   0   1     7702.77     7080.07    171.38 o 
 -27   1   1      162.31      256.38     45.35 o 
 -26   1   1     5723.72     5208.88    127.98 o 
 -25   1   1     2456.60     2509.58     73.90 o 
 -24   1   1    13250.80    12493.42    249.93 o 
 -23   1   1     1733.85     1663.71     89.42 o 
 -22   1   1     3183.27     3766.39    119.50 o 
 -21   1   1     3745.29     4404.30    182.45 o 
 -20   1   1    19766.38    19503.49    350.48 o 
 -19   1   1     1297.52     1505.08     64.85 o 
 -18   1   1    15105.24    14778.35    261.06 o 
 -17   1   1    23010.43    24119.39    399.83 o 
 -16   1   1    10445.85    11202.96    202.73 o 
 -15   1   1     3224.20     3723.81     85.07 o 
 -14   1   1    13532.97    14999.16    225.53 o 
 -13   1   1    10140.42     9088.95    146.90 o 
 -12   1   1    19587.32    21096.86    387.08 o 
 -11   1   1     2275.00     2211.97     56.75 o 
 -10   1   1    51512.24    48506.96    850.37 o 
  -9   1   1     8526.74    11128.01    139.88 o 
  -8   1   1    15312.90    15250.67    183.96 o 
  -7   1   1     1139.76     1406.99     30.47 o 
  -6   1   1    33513.07    40795.48    503.75 o 
  -5   1   1   272435.78   284488.09   3724.46 o 
  -4   1   1    75657.53    73279.59    969.19 o 
  -3   1   1    23496.25    23791.29    335.21 o 
  -2   1   1     6111.62     6307.21     88.36 o 
   2   1   1     1388.01     1426.76     25.78 o 
   3   1   1      861.83      249.32     16.35 o 
   4   1   1     3790.09     3173.48     50.22 o 
   5   1   1    48786.94    47529.01    603.93 o 
   6   1   1     4177.57     4069.09     63.27 o 
   7   1   1    57827.82    63322.93    773.48 o 
   8   1   1      525.81      391.30     21.91 o 
   9   1   1    16086.73    17429.98    234.79 o 
  10   1   1    13399.59    15263.36    288.16 o 
  11   1   1     3055.19     3429.38     86.28 o 
  12   1   1    50094.02    50266.86    841.35 o 
  13   1   1      243.88      766.16     45.15 o 
  14   1   1     6056.59     6356.19    123.61 o 
  15   1   1     2540.85     2863.85     69.77 o 
  16   1   1     1056.60     1269.61     52.78 o 
  17   1   1    38147.86    38665.43    588.25 o 
  18   1   1     1080.06     1155.37     56.93 o 
  19   1   1     3058.23     3756.27    119.50 o 
  20   1   1     5868.95     6597.49    164.72 o 
  21   1   1     4428.88     4729.29    160.75 o 
  22   1   1     2788.65     2879.01    118.81 o 
  23   1   1     1895.07     1473.53     86.62 o 
  24   1   1     1940.34     2268.81     87.89 o 
  25   1   1       87.29      139.40     37.50 o 
  26   1   1     2328.38     2572.97     70.83 o 
  27   1   1    11227.42     9337.64    246.77 o 
 -26   2   1      355.45      264.25     39.51 o 
 -25   2   1     1708.67     1410.59     56.54 o 
 -24   2   1      589.24      569.34     52.52 o 
 -23   2   1     3177.69     2891.47    118.17 o 
 -22   2   1     3797.13     3818.07    120.22 o 
 -21   2   1      100.27       84.55     50.56 o 
 -20   2   1      281.68      390.93     56.05 o 
 -19   2   1     2264.99     2270.50    116.41 o 
 -18   2   1     5179.66     5281.73    167.24 o 
 -17   2   1    13125.04    13351.98    259.90 o 
 -16   2   1     6234.12     6955.90    156.91 o 
 -15   2   1    15437.71    15039.49    266.09 o 
 -14   2   1     7834.35     7356.62    132.49 o 
 -13   2   1     3405.07     3317.25     77.38 o 
 -12   2   1    15616.53    15619.72    236.28 o 
 -11   2   1     5631.14     4688.05     93.00 o 
 -10   2   1     5878.33     6869.95    115.11 o 
  -9   2   1    62069.24    56360.13    847.38 o 
  -8   2   1      981.89     1200.29     37.24 o 
  -7   2   1    30489.93    27927.08    361.18 o 
  -6   2   1     1149.49     1879.11     32.22 o 
  -5   2   1    10479.55    11260.90    132.90 o 
  -4   2   1    34127.44    32516.18    377.36 o 
  -3   2   1     3492.69     1817.00     29.37 o 
  -2   2   1     9804.05     8532.28    108.87 o 
  -1   2   1    57542.93    56421.62    661.37 o 
   0   2   1    96145.97   111191.49   1307.06 o 
   1   2   1    69521.82    73364.69    835.40 o 
   2   2   1   102037.34    97094.56   1084.32 o 
   3   2   1     9579.36     9012.25    109.55 o 
   4   2   1     1331.51     1353.32     24.94 o 
   5   2   1       59.15      111.75     12.35 o 
   6   2   1    30223.02    30516.48    355.47 o 
   7   2   1     1293.91     1414.82     34.92 o 
   8   2   1      259.42      420.14     25.38 o 
   9   2   1     1969.54     2280.71     57.02 o 
  10   2   1       26.18      139.26     23.88 o 
  11   2   1     4605.59     5352.36     97.41 o 
  12   2   1      270.32      204.18     33.07 o 
  13   2   1    10665.50     8543.16    142.05 o 
  14   2   1    24383.12    23666.45    333.64 o 
  15   2   1     3975.77     3625.82    114.13 o 
  16   2   1      491.40      862.89     68.61 o 
  17   2   1    20065.47    20277.27    325.44 o 
  18   2   1     9583.39     9788.04    222.28 o 
  19   2   1      565.90      848.05     53.78 o 
  20   2   1     2623.96     2974.32    120.82 o 
  21   2   1      864.64      784.58     77.63 o 
  22   2   1       33.89      202.24     61.07 o 
  23   2   1    16090.08    16295.15    362.42 o 
  24   2   1     6302.20     5709.40    134.20 o 
  25   2   1    16243.79    15519.18    303.27 o 
  26   2   1       90.95      170.50     30.44 o 
 -25   3   1     7814.69     6806.57    203.42 o 
 -24   3   1       44.43       96.13     32.39 o 
 -23   3   1      174.63      158.70     37.75 o 
 -22   3   1      815.14      911.90     66.73 o 
 -21   3   1        3.26       11.09     60.50 o 
 -20   3   1    16258.72    16245.63    748.39 o 
 -19   3   1    13208.32    13462.32    346.20 o 
 -18   3   1    12398.46    11884.66    261.29 o 
 -17   3   1     9268.51     9063.83    167.75 o 
 -16   3   1      415.40      544.21     51.18 o 
 -15   3   1    36910.36    32849.54    513.31 o 
 -14   3   1      212.70      301.78     43.03 o 
 -13   3   1     1319.46     1235.87     47.92 o 
 -12   3   1    47649.20    42631.04    590.63 o 
 -11   3   1      182.65      232.00     27.70 o 
 -10   3   1     1188.37     1506.52     41.83 o 
  -9   3   1    33152.19    33224.41    393.17 o 
  -8   3   1    18932.37    19562.29    240.52 o 
  -7   3   1    28890.82    25713.22    331.24 o 
  -6   3   1    40360.60    39730.66    495.01 o 
  -5   3   1    15505.98    12843.24    183.16 o 
  -4   3   1     1680.70     1652.16     34.91 o 
  -3   3   1    37323.35    36147.24    502.59 o 
  -2   3   1    21150.05    20638.90    277.82 o 
  -1   3   1     5670.25     4902.67     74.48 o 
   0   3   1      565.64      602.91     23.20 o 
   1   3   1     3450.74     3829.90     62.38 o 
   2   3   1     6860.05     6164.27     91.79 o 
   3   3   1    46072.70    44293.18    586.29 o 
   4   3   1     2193.18     1322.34     29.13 o 
   5   3   1    30292.19    29933.36    390.34 o 
   6   3   1      220.63      244.24     19.02 o 
   7   3   1     9143.79     8411.09    119.67 o 
   8   3   1    15522.55    14789.64    186.34 o 
   9   3   1     4774.47     6146.72     81.18 o 
  10   3   1    15760.55    14721.32    178.30 o 
  11   3   1      420.47      526.96     29.03 o 
  12   3   1       32.06      122.62     31.79 o 
  13   3   1     2173.75     2116.36     55.85 o 
  14   3   1    12007.35    10418.20    203.48 o 
  15   3   1    17222.53    16270.84    309.30 o 
  16   3   1       36.82      108.91     42.12 o 
  17   3   1      536.22      695.57     56.33 o 
  18   3   1       77.09      228.60     68.77 o 
  19   3   1      766.52     1059.73     93.49 o 
  20   3   1     7258.01     7791.23    209.75 o 
  21   3   1       93.75      204.27     54.04 o 
  22   3   1    14502.36    14815.60    334.44 o 
  23   3   1       34.68       63.31     35.75 o 
  24   3   1      255.82      262.04     31.28 o 
  25   3   1       64.93      125.48     29.74 o 
 -23   4   1    17411.30    16644.37    556.72 o 
 -22   4   1     1758.33     1946.76     74.16 o 
 -21   4   1    10141.32     9591.98    260.87 o 
 -20   4   1     5460.29     5554.88    180.36 o 
 -19   4   1     1260.97     1283.52    104.17 o 
 -18   4   1       29.86       35.95     55.02 o 
 -17   4   1     2275.89     2016.78     93.58 o 
 -16   4   1      224.18      291.31     59.39 o 
 -15   4   1    14793.34    13491.86    406.87 o 
 -14   4   1     8349.89     7594.95    158.24 o 
 -13   4   1     5235.38     4734.05     94.54 o 
 -12   4   1    12004.81    11086.88    186.18 o 
 -11   4   1    10269.20     9623.85    149.16 o 
 -10   4   1     4052.14     4061.99     79.38 o 
  -9   4   1     1811.06     1806.81     47.83 o 
  -8   4   1     4950.54     5491.07     96.70 o 
  -7   4   1     4081.67     4309.59     76.43 o 
  -6   4   1     2599.88     2141.49     46.33 o 
  -5   4   1     6316.03     5525.66     84.49 o 
  -4   4   1     8136.22     7568.39    104.04 o 
  -3   4   1      122.18      132.55     19.22 o 
  -2   4   1    29334.14    28905.91    353.84 o 
  -1   4   1     2227.24     2274.02     43.33 o 
   0   4   1     1417.30     2428.63     44.81 o 
   1   4   1    16047.27    16101.39    203.05 o 
   2   4   1     2524.14     2904.73     50.47 o 
   3   4   1    11128.29    11345.80    147.66 o 
   4   4   1    14757.99    14404.82    184.06 o 
   5   4   1    14847.23    13509.69    169.25 o 
   6   4   1    10285.86    10739.35    138.99 o 
   7   4   1     8910.24     8924.54    117.11 o 
   8   4   1     5651.10     5892.25     83.71 o 
   9   4   1       32.39      127.69     23.66 o 
  10   4   1       62.82      203.86     27.93 o 
  11   4   1    52730.41    49977.76    626.95 o 
  12   4   1     1497.21     1704.24     58.70 o 
  13   4   1     6652.72     6408.08    122.54 o 
  14   4   1     3803.75     4179.74     99.35 o 
  15   4   1     4353.95     4601.07    124.16 o 
  16   4   1     1411.95     1725.21    104.59 o 
  17   4   1    11613.88    11594.07    359.34 o 
  18   4   1      182.61      236.53     67.34 o 
  19   4   1     6421.55     6504.48    184.92 o 
  20   4   1     1277.08     1501.23     84.39 o 
  21   4   1     1042.41     1169.61     72.28 o 
  22   4   1     1594.14     1382.97     58.26 o 
  23   4   1     2416.72     2345.09     89.88 o 
 -20   5   1     1820.27     1912.51    128.32 o 
 -19   5   1      232.12      378.70     53.99 o 
 -18   5   1      969.71     1115.64    101.67 o 
 -17   5   1     5187.24     5020.81    335.20 o 
 -16   5   1      849.99      859.72    106.99 o 
 -15   5   1     4507.88     4347.20    162.96 o 
 -14   5   1      306.13      219.59     72.07 o 
 -13   5   1       57.42      178.49     61.14 o 
 -12   5   1     3414.61     3697.67    149.24 o 
 -11   5   1     1952.91     2009.25     79.94 o 
 -10   5   1      817.82      884.52     53.69 o 
  -9   5   1     6336.87     6528.40    124.63 o 
  -8   5   1     1777.37     1962.47     60.55 o 
  -7   5   1      465.63      617.24     37.15 o 
  -6   5   1     7521.90     7367.06    120.91 o 
  -5   5   1       19.63       63.51     30.81 o 
  -4   5   1      138.25      214.32     28.87 o 
  -3   5   1    38483.49    37620.91    524.23 o 
  -2   5   1      170.22      119.13     28.50 o 
  -1   5   1     4386.62     3959.25     78.88 o 
   0   5   1     2182.28     2244.05     57.16 o 
   1   5   1    38587.00    39396.90    549.98 o 
   2   5   1     3228.90     3508.84     73.46 o 
   3   5   1      190.82      200.32     27.90 o 
   4   5   1       22.87      112.79     25.93 o 
   5   5   1      157.78      220.21     28.65 o 
   6   5   1       67.77      124.10     27.88 o 
   7   5   1    30874.43    30235.82    400.93 o 
   8   5   1     8275.14     8031.24    135.36 o 
   9   5   1    28648.59    27032.38    431.24 o 
  10   5   1       40.64      157.72     42.52 o 
  11   5   1     7977.39     8184.02    185.00 o 
  12   5   1        7.63      183.51     74.06 o 
  13   5   1     2672.69     2683.18    122.53 o 
  14   5   1     5381.25     4873.55    185.69 o 
  15   5   1    11652.60    11192.42    428.16 o 
  16   5   1     5727.94     4834.29    182.36 o 
  17   5   1    10705.25    10803.71    301.95 o 
  18   5   1     2541.51     2630.44    122.71 o 
  19   5   1    22938.23    23337.04    650.34 o 
 -16   6   1      381.44      402.18     83.05 o 
 -15   6   1      107.29      163.64     63.78 o 
 -14   6   1     5901.16     5431.64    419.95 o 
 -13   6   1        0.08       50.16     99.07 o 
 -12   6   1     1715.47     1745.51    128.12 o 
 -11   6   1    13591.56    14226.35    425.32 o 
 -10   6   1     5592.42     5268.08    207.98 o 
  -9   6   1    12448.66    12107.33    369.26 o 
  -8   6   1     1571.34     1711.60     97.49 o 
  -7   6   1    10572.88    10972.77    283.21 o 
  -6   6   1     8086.13     8366.44    228.02 o 
  -5   6   1      525.12      601.91     66.39 o 
  -4   6   1     9503.45     9179.47    290.42 o 
  -3   6   1     4462.96     4312.18    117.96 o 
  -2   6   1    18995.79    18433.87    368.32 o 
  -1   6   1    12121.85    12216.82    258.67 o 
   0   6   1     2934.32     2910.02     98.66 o 
   1   6   1     2182.08     2414.60     96.75 o 
   2   6   1     1715.61     1738.34     76.03 o 
   3   6   1      198.00      185.72     48.41 o 
   4   6   1    40496.59    40319.51    948.02 o 
   5   6   1       57.44      -19.15     56.92 o 
   6   6   1     6401.34     6316.93    193.54 o 
   7   6   1     5715.19     6312.71    195.20 o 
   8   6   1     3691.58     3853.80    148.44 o 
   9   6   1      109.00      303.80     73.02 o 
  10   6   1      694.98      756.12     87.20 o 
  11   6   1      509.21      688.19    134.30 o 
  12   6   1    10799.76    10947.75    301.98 o 
  13   6   1       11.41       93.99     85.69 o 
  14   6   1     6461.76     6358.94    187.97 o 
  15   6   1     2535.56     2317.68    219.98 o 
  -8   7   1     7238.88     7013.22    255.57 o 
  -7   7   1    16118.17    15042.61    469.51 o 
  -6   7   1     4173.70     3883.36    188.44 o 
  -5   7   1    13766.92    13165.52    383.76 o 
  -4   7   1     2211.82     2533.51    129.75 o 
  -3   7   1     1667.71     1674.91    107.78 o 
  -2   7   1        2.72       71.83     78.48 o 
  -1   7   1     3085.41     2849.75    135.08 o 
   0   7   1      692.22      680.41    107.20 o 
   1   7   1    11753.13    11428.61    339.66 o 
   2   7   1     1541.91     1461.90    103.35 o 
   3   7   1     6585.12     6830.17    229.63 o 
   4   7   1     6099.43     6467.35    221.88 o 
   5   7   1     3275.14     3330.50    150.26 o 
   6   7   1     1317.26     1192.82    107.40 o 
   7   7   1        8.70      -10.36     83.06 o 
   8   7   1       32.75      -20.95    118.22 o 
 -26   0   2     1962.54     1670.25    104.83 o 
 -24   0   2     2346.70     2523.04    107.55 o 
 -22   0   2    38732.32    38950.22   1275.11 o 
 -20   0   2     4372.91     4133.05    123.32 o 
 -18   0   2    19277.07    18351.23    386.41 o 
 -16   0   2    31916.71    38699.50    847.60 o 
 -14   0   2    20446.79    25882.00    534.10 o 
 -12   0   2    98499.23   103725.54   1904.09 o 
 -10   0   2    37423.60    36982.45    640.95 o 
  -8   0   2    28897.56    44370.33    732.34 o 
  -6   0   2    11974.30    15277.81    280.56 o 
   4   0   2    20275.81    27416.97   1112.70 o 
   6   0   2     9595.01     9481.13    180.74 o 
   8   0   2   142568.00   157395.20   2842.08 o 
  10   0   2    17347.53    18921.41    387.11 o 
  12   0   2      880.12     1243.38     56.46 o 
  14   0   2     1505.98     2478.15     69.35 o 
  16   0   2    79191.08    86047.70   1668.89 o 
  18   0   2    11737.80    12538.23    316.93 o 
  20   0   2    31676.95    33110.57    878.49 o 
  22   0   2      318.67      448.78    103.07 o 
  24   0   2     1020.78     1324.93     86.82 o 
  26   0   2    30268.38    25541.10    657.20 o 
 -27   1   2     1027.41      967.25     96.95 o 
 -26   1   2     4140.93     4093.32    105.82 o 
 -25   1   2     1278.73     1268.58     59.70 o 
 -24   1   2      955.51     1001.75     61.60 o 
 -23   1   2      218.39      255.84     40.99 o 
 -22   1   2     6087.29     5917.44    153.45 o 
 -21   1   2      774.68     1053.25     67.65 o 
 -20   1   2     1222.96     1596.99     65.22 o 
 -19   1   2    12962.74    14529.15    286.64 o 
 -18   1   2     1310.59     1356.92     57.98 o 
 -17   1   2      310.79      379.87     40.81 o 
 -16   1   2     3488.36     4108.31     97.10 o 
 -15   1   2    16476.43    16228.39    298.04 o 
 -14   1   2    53517.86    58696.53    915.08 o 
 -13   1   2    23875.51    27862.24    398.04 o 
 -12   1   2      294.11      378.66     31.23 o 
 -11   1   2    28589.34    30177.45    452.54 o 
 -10   1   2    37164.10    37138.50    648.43 o 
  -9   1   2    30877.00    28219.10    454.87 o 
  -8   1   2    14702.25    13707.75    197.16 o 
  -7   1   2    54239.90    54034.99    664.84 o 
  -6   1   2    10918.60    10702.40    137.28 o 
  -5   1   2    68621.47    81229.98   1045.28 o 
  -4   1   2    36502.21    31721.41    425.85 o 
  -3   1   2    31741.17    38097.04    508.55 o 
  -2   1   2     9249.78     9674.33    125.96 o 
   1   1   2     1424.16     1580.33     24.15 o 
   2   1   2     9003.94     8705.58    112.88 o 
   3   1   2      174.37      377.30     12.50 o 
   4   1   2    19535.95    13585.04    176.59 o 
   5   1   2   227466.41   229994.09   2855.06 o 
   6   1   2     2496.44     1267.55     30.59 o 
   7   1   2   132757.83   146395.27   1770.48 o 
   8   1   2   105063.81    96843.49   1111.27 o 
   9   1   2    31185.55    37822.89    626.06 o 
  10   1   2     2256.58     3613.96     76.24 o 
  11   1   2     3262.99     2112.40     57.92 o 
  12   1   2    35129.60    36783.38    525.45 o 
  13   1   2    31692.04    30972.43    472.43 o 
  14   1   2    19978.55    21262.17    318.82 o 
  15   1   2    25083.03    28684.99    399.37 o 
  16   1   2      684.25      833.59     43.67 o 
  17   1   2    16995.47    19200.11    288.26 o 
  18   1   2    24271.27    24581.62    386.52 o 
  19   1   2     4544.54     4407.36    106.26 o 
  20   1   2     5756.04     6073.19    152.42 o 
  21   1   2     5832.02     5805.93    286.95 o 
  22   1   2       83.30      143.24     54.95 o 
  23   1   2    24740.02    23556.99    503.47 o 
  24   1   2      288.34      235.83     52.93 o 
  25   1   2     2339.44     2096.55     89.34 o 
  26   1   2     3885.07     3744.35     82.06 o 
  27   1   2     1267.41      887.28     39.52 o 
 -26   2   2     1180.97      976.73     53.55 o 
 -25   2   2     2848.09     2793.63     79.84 o 
 -24   2   2      333.48      421.90     45.88 o 
 -23   2   2      242.01      442.35     48.77 o 
 -22   2   2      370.59      338.82     43.79 o 
 -21   2   2      358.70      484.84     45.09 o 
 -20   2   2      281.35      540.73     52.77 o 
 -19   2   2      190.38      437.54     49.56 o 
 -18   2   2    13348.36    15151.34    288.52 o 
 -17   2   2     4625.51     4550.54    111.70 o 
 -16   2   2     8411.63     9841.64    190.02 o 
 -15   2   2      283.87      447.74     47.85 o 
 -14   2   2    13297.56    12736.01    230.38 o 
 -13   2   2    16316.41    15827.45    247.80 o 
 -12   2   2     6949.38     7209.53    119.29 o 
 -11   2   2    33427.75    32472.18    490.61 o 
 -10   2   2    30537.51    30901.09    467.58 o 
  -9   2   2    16747.59    19229.86    293.39 o 
  -8   2   2    58406.09    57518.65    808.84 o 
  -7   2   2    60190.75    58747.48    758.12 o 
  -6   2   2   112293.38   111444.54   1311.48 o 
  -5   2   2     4039.64     3339.95     47.04 o 
  -4   2   2    48750.81    44956.55    506.57 o 
  -3   2   2      177.81      548.26     18.24 o 
  -2   2   2      540.86      710.72     16.78 o 
  -1   2   2      289.69      341.04     23.09 o 
   0   2   2   209717.22   210617.78   2447.11 o 
   1   2   2     1150.11     1590.80     26.77 o 
   2   2   2   293309.81   282938.34   3115.19 o 
   3   2   2    24942.49    33069.93    385.19 o 
   4   2   2    94204.48    90452.27   1087.77 o 
   5   2   2     7020.32     5783.15     74.71 o 
   6   2   2     6292.83     7172.43     90.29 o 
   7   2   2     6844.76     6023.72     95.06 o 
   8   2   2    15609.79    13431.16    187.42 o 
   9   2   2     1969.63     1455.81     40.27 o 
  10   2   2   157836.50   152963.44   1950.58 o 
  11   2   2    17633.45    16004.97    227.69 o 
  12   2   2   106597.81   102034.71   1401.16 o 
  13   2   2      167.04      183.32     31.80 o 
  14   2   2    13504.40    15094.23    230.57 o 
  15   2   2     8432.91     8592.34    137.21 o 
  16   2   2       94.10      115.78     33.76 o 
  17   2   2      116.07      357.31     41.60 o 
  18   2   2    19994.63    20017.17    329.32 o 
  19   2   2       12.45       59.77     44.07 o 
  20   2   2    12425.19    12980.17    316.54 o 
  21   2   2     8884.12     8358.13    241.03 o 
  22   2   2    14078.85    14139.43    322.75 o 
  23   2   2      562.22      724.54     60.69 o 
  24   2   2      108.22      234.97     38.92 o 
  25   2   2       14.87       83.68     32.15 o 
  26   2   2       25.34       66.05     32.27 o 
 -25   3   2        9.87      105.14     40.41 o 
 -24   3   2      403.79      502.54     39.76 o 
 -23   3   2      543.00      628.58     61.64 o 
 -22   3   2     1131.28     1317.73     70.49 o 
 -21   3   2     2771.66     2783.68    104.35 o 
 -20   3   2     1619.86     1751.49     80.71 o 
 -19   3   2      847.88     1153.68    100.39 o 
 -18   3   2    10575.92    10678.31    267.29 o 
 -17   3   2    25261.30    24747.64    400.91 o 
 -16   3   2      164.49      249.80     50.95 o 
 -15   3   2     4706.72     5039.44    119.67 o 
 -14   3   2     3224.98     3250.46     92.63 o 
 -13   3   2      422.01      197.32     36.96 o 
 -12   3   2     1015.97     1027.12     41.85 o 
 -11   3   2    21551.58    21095.38    267.40 o 
 -10   3   2     5008.06     4995.21     78.85 o 
  -9   3   2    36665.36    35439.62    444.89 o 
  -8   3   2      580.95      577.83     23.97 o 
  -7   3   2     1315.44     1059.46     28.51 o 
  -6   3   2    16711.60    15316.31    206.79 o 
  -5   3   2      132.91      213.64     23.86 o 
  -4   3   2        8.84       63.91     14.06 o 
  -3   3   2   134268.72   128194.35   1725.87 o 
  -2   3   2     5365.06     4126.12     70.72 o 
  -1   3   2    14046.23    12707.75    174.98 o 
   0   3   2      229.44      517.59     19.70 o 
   1   3   2    47536.93    48880.86    644.32 o 
   2   3   2      100.72      148.44     16.91 o 
   3   3   2    16658.59    13447.37    200.46 o 
   4   3   2      502.11      322.73     18.72 o 
   5   3   2    38274.52    35515.99    447.27 o 
   6   3   2    12524.12    11227.43    154.67 o 
   7   3   2   105519.16    98725.95   1237.36 o 
   8   3   2      666.81      927.78     28.62 o 
   9   3   2     9521.61     9361.67    115.32 o 
  10   3   2     7712.79     7316.02     96.58 o 
  11   3   2      149.61       71.02     24.10 o 
  12   3   2       94.15      245.88     30.74 o 
  13   3   2    24048.99    22686.34    301.35 o 
  14   3   2     1664.98     1806.61     60.95 o 
  15   3   2    35036.41    33735.36    557.38 o 
  16   3   2      550.18      554.79     49.92 o 
  17   3   2    12634.51    12947.14    231.38 o 
  18   3   2      245.63      222.53     69.82 o 
  19   3   2     2225.87     2340.71    120.52 o 
  20   3   2     5410.58     5218.64    156.12 o 
  21   3   2    15410.62    16003.78    361.66 o 
  22   3   2     2420.04     2588.89     91.86 o 
  23   3   2      565.83      752.84     48.11 o 
  24   3   2      723.85      548.56     56.40 o 
 -23   4   2     1777.73     1665.93     83.48 o 
 -22   4   2     3446.48     3448.39    101.50 o 
 -21   4   2      807.84      739.11     55.81 o 
 -20   4   2    17855.14    18987.79    473.62 o 
 -19   4   2     4826.04     4556.45    127.98 o 
 -18   4   2       94.60       47.18     51.00 o 
 -17   4   2      262.06      351.13     68.68 o 
 -16   4   2     2312.80     2067.33    120.24 o 
 -15   4   2    15916.34    14746.88    353.77 o 
 -14   4   2    41615.32    39432.86    687.86 o 
 -13   4   2       16.78      197.56     39.95 o 
 -12   4   2    13325.23    12252.01    205.39 o 
 -11   4   2      176.30      184.38     34.13 o 
 -10   4   2    18000.05    15725.42    233.64 o 
  -9   4   2     4652.31     4531.46     85.37 o 
  -8   4   2     2078.00     1789.83     47.32 o 
  -7   4   2       17.90      124.00     22.75 o 
  -6   4   2    11202.35    10597.73    153.94 o 
  -5   4   2     6032.85     6564.45    105.63 o 
  -4   4   2     8184.77     8049.66    124.44 o 
  -3   4   2     2704.93     2503.50     52.18 o 
  -2   4   2    27058.20    25846.88    345.68 o 
  -1   4   2     2025.99     2365.26     47.95 o 
   0   4   2    17147.49    18691.84    253.91 o 
   1   4   2     2698.35     3318.70     59.57 o 
   2   4   2        3.57       88.00     24.67 o 
   3   4   2      128.38      172.38     20.16 o 
   4   4   2    20513.53    21195.56    277.14 o 
   5   4   2     1007.64     1126.54     33.77 o 
   6   4   2     2253.40     1696.38     42.59 o 
   7   4   2      169.78      278.87     24.08 o 
   8   4   2     4113.39     3723.74     65.54 o 
   9   4   2     4541.56     4387.66     75.33 o 
  10   4   2    15093.16    15466.64    210.70 o 
  11   4   2     1554.74     1918.88     56.72 o 
  12   4   2     5846.70     6335.98    108.97 o 
  13   4   2     1426.55     1135.33     52.31 o 
  14   4   2     8358.95     7240.36    164.79 o 
  15   4   2      592.29      629.92     69.15 o 
  16   4   2     7908.14     7384.20    240.16 o 
  17   4   2      619.30      610.50    102.78 o 
  18   4   2    14123.96    14949.82    352.12 o 
  19   4   2     4040.42     3884.49    135.49 o 
  20   4   2     1960.50     1909.25     92.39 o 
  21   4   2      910.64      919.74     54.04 o 
  22   4   2       33.72       43.11     30.65 o 
 -20   5   2     8315.03     8087.00    417.52 o 
 -19   5   2      607.32      619.67     57.57 o 
 -18   5   2        7.72       71.94     50.96 o 
 -17   5   2     8984.54     8945.17    387.72 o 
 -16   5   2    12870.21    11845.08    349.77 o 
 -15   5   2      307.07      376.72     67.49 o 
 -14   5   2    14626.16    13429.29    344.28 o 
 -13   5   2      642.32      541.96     68.59 o 
 -12   5   2    26883.89    25680.31    495.45 o 
 -11   5   2     4853.75     5125.14    124.25 o 
 -10   5   2      671.76      712.49     53.59 o 
  -9   5   2    18022.67    17189.08    269.19 o 
  -8   5   2     3150.76     3536.06     79.35 o 
  -7   5   2     8418.13     8111.89    165.35 o 
  -6   5   2    45817.59    44863.96    634.54 o 
  -5   5   2     1562.85     1702.39     54.19 o 
  -4   5   2    11958.36    12046.92    196.55 o 
  -3   5   2     6730.97     6524.64    111.97 o 
  -2   5   2    39930.24    40831.35    598.74 o 
  -1   5   2    11195.69    12045.76    194.13 o 
   0   5   2     3486.79     3723.17     79.74 o 
   1   5   2     9401.76     8994.26    151.63 o 
   2   5   2      315.06      296.62     30.83 o 
   3   5   2     2878.08     2872.96     66.71 o 
   4   5   2     4257.85     4501.23     83.42 o 
   5   5   2    10383.04     9890.59    151.83 o 
   6   5   2    35499.14    35830.42    506.66 o 
   7   5   2    24111.76    24057.82    324.85 o 
   8   5   2     6564.36     6635.66    128.03 o 
   9   5   2      503.49      939.61     51.36 o 
  10   5   2    25412.21    24031.53    469.97 o 
  11   5   2     2280.78     2062.50     96.51 o 
  12   5   2     3110.05     3000.93    112.54 o 
  13   5   2     2051.86     1985.01    109.03 o 
  14   5   2     1290.10     1105.78    103.12 o 
  15   5   2    15287.73    14226.72    384.93 o 
  16   5   2    16081.01    15859.22    416.37 o 
  17   5   2       76.32      156.63     73.41 o 
  18   5   2     6205.74     6353.35    227.72 o 
  19   5   2     1094.10     1065.07     57.62 o 
 -16   6   2     2333.71     2545.90    156.38 o 
 -15   6   2     6020.71     5748.73    194.57 o 
 -14   6   2      620.64      763.07     82.85 o 
 -13   6   2     3076.70     2781.87    243.18 o 
 -12   6   2     1227.89     1361.08    139.94 o 
 -11   6   2      487.91      559.53     67.36 o 
 -10   6   2      741.63      923.48     73.56 o 
  -9   6   2    12707.83    12460.16    283.07 o 
  -8   6   2    16527.87    17159.64    368.94 o 
  -7   6   2     5671.25     5907.14    159.22 o 
  -6   6   2     6345.07     7109.95    179.64 o 
  -5   6   2     4892.59     5238.49    144.22 o 
  -4   6   2     9744.76    10116.06    232.14 o 
  -3   6   2      510.69      646.67     52.36 o 
  -2   6   2     1954.18     2056.67     76.80 o 
  -1   6   2     4930.12     5093.77    122.85 o 
   0   6   2     2144.57     1959.30     79.63 o 
   1   6   2    11531.42    11746.86    243.37 o 
   2   6   2    58353.19    57542.18   1041.65 o 
   3   6   2     4151.50     4228.89    118.24 o 
   4   6   2    21349.70    21547.69    465.27 o 
   5   6   2     1492.92     1557.28     78.85 o 
   6   6   2      242.17      465.33     93.69 o 
   7   6   2     1382.55     1554.80    126.14 o 
   8   6   2     3099.35     3235.41    157.73 o 
   9   6   2    14472.04    15069.71    443.84 o 
  10   6   2    14784.16    14804.96    440.08 o 
  11   6   2     1243.11     1143.03    112.30 o 
  12   6   2    20141.73    19364.52    956.25 o 
  13   6   2     9178.80     9523.84    337.69 o 
  14   6   2     2598.51     2447.87    242.62 o 
  15   6   2       78.72      306.03    129.45 o 
  -9   7   2     2717.84     2895.70    201.65 o 
  -8   7   2       68.33      159.17     67.14 o 
  -7   7   2     3529.94     3652.58    171.26 o 
  -6   7   2      290.24      397.17     71.77 o 
  -5   7   2     4115.58     4048.52    164.69 o 
  -4   7   2      104.44       14.41     64.67 o 
  -3   7   2     1392.69     1730.96    108.26 o 
  -2   7   2      450.54      305.74     71.98 o 
  -1   7   2    10916.11    11887.64    429.25 o 
   0   7   2      385.88      386.66     87.70 o 
   1   7   2       98.23      201.92     68.28 o 
   2   7   2       30.56       72.33     66.00 o 
   3   7   2      208.01      257.32     94.95 o 
   4   7   2      428.54      301.29     75.23 o 
   5   7   2    14758.61    14704.54    392.33 o 
   6   7   2      872.41      700.04     80.75 o 
   7   7   2     2493.18     2656.76    165.47 o 
 -27   0   3      196.96      205.29     55.74 o 
 -25   0   3       79.27      106.87     58.55 o 
 -23   0   3    13010.38    12971.79    364.26 o 
 -21   0   3     7031.17     6640.24    187.23 o 
 -19   0   3     1732.52     1670.57     77.89 o 
 -17   0   3     3882.78     4565.44    139.27 o 
 -15   0   3    53589.31    59319.77   1186.36 o 
 -13   0   3     4300.42     4424.54    235.22 o 
 -11   0   3    23059.31    24030.80    441.18 o 
  -9   0   3    55149.64    61424.05   1091.06 o 
  -7   0   3    42288.29    49088.55    870.17 o 
  -5   0   3   241819.86   237254.53   4441.54 o 
   5   0   3     9273.26     8194.25    166.07 o 
   7   0   3    53496.54    58976.28   1012.26 o 
   9   0   3    31238.69    31888.14    558.07 o 
  11   0   3      671.62     1357.74     72.54 o 
  13   0   3    44645.71    47837.47    877.42 o 
  15   0   3       92.98      639.79     52.49 o 
  17   0   3    32458.46    32573.80    673.68 o 
  19   0   3     4318.04     5240.80    163.43 o 
  21   0   3      957.60     1096.68    140.48 o 
  23   0   3      187.56      275.85     79.07 o 
  25   0   3    11558.73    11991.38    415.17 o 
  27   0   3    13269.88    12068.87    373.51 o 
 -27   1   3     7520.90     6708.21    199.51 o 
 -26   1   3    19406.18    18370.71    500.76 o 
 -25   1   3      761.78      922.35     50.98 o 
 -24   1   3    17491.33    15831.53    280.78 o 
 -23   1   3    10144.12     9775.10    174.83 o 
 -22   1   3     6063.71     5921.65    125.96 o 
 -21   1   3      279.31      360.95     40.93 o 
 -20   1   3    19080.88    20616.49    350.16 o 
 -19   1   3       77.35      244.95     39.65 o 
 -18   1   3    42933.27    45289.00    723.34 o 
 -17   1   3    19144.93    20037.03    337.47 o 
 -16   1   3    21303.57    21912.94    416.30 o 
 -15   1   3     1778.10     1788.07     58.06 o 
 -14   1   3    25093.92    26402.91    401.43 o 
 -13   1   3    52170.64    52956.86    776.85 o 
 -12   1   3    15223.75    15855.69    246.12 o 
 -11   1   3     4730.83     4876.31     87.08 o 
 -10   1   3    11444.86    10788.15    184.06 o 
  -9   1   3     1366.68     1170.75     34.64 o 
  -8   1   3    63465.14    62253.86    824.35 o 
  -7   1   3    16762.79    17614.20    225.16 o 
  -6   1   3        5.80       81.74     14.25 o 
  -5   1   3    57335.39    53428.58    748.61 o 
  -4   1   3     6375.79     7851.55    102.32 o 
  -3   1   3    11392.20    11711.65    147.94 o 
  -2   1   3    49332.36    48532.18    601.22 o 
  -1   1   3    65911.06    69063.01    911.75 o 
   0   1   3     2693.84     2736.86     38.19 o 
   1   1   3      524.55      377.42     21.20 o 
   2   1   3    36530.66    44282.66    579.59 o 
   3   1   3    41113.07    54689.65    685.46 o 
   4   1   3     1072.60      893.08     24.27 o 
   5   1   3    70756.16    73051.27    872.32 o 
   6   1   3     7956.42     7911.51    109.99 o 
   7   1   3    19573.04    21502.85    269.04 o 
   8   1   3     1950.27     1017.17     29.75 o 
   9   1   3    14425.76    14807.65    228.69 o 
  10   1   3     9726.02    12009.50    190.89 o 
  11   1   3     5542.41     6552.51    109.10 o 
  12   1   3     1916.88     1358.60     49.33 o 
  13   1   3       66.57      121.83     29.53 o 
  14   1   3    21485.84    24637.22    381.23 o 
  15   1   3      890.07     1297.84     47.12 o 
  16   1   3      538.54     1043.66     50.39 o 
  17   1   3    10216.16    10365.46    166.59 o 
  18   1   3     1281.05     1254.73     52.06 o 
  19   1   3     1379.38     1713.42     61.61 o 
  20   1   3     1641.68     1963.81     70.85 o 
  21   1   3    12394.58    12218.42    283.55 o 
  22   1   3     2595.94     2961.89    207.89 o 
  23   1   3     1077.35      913.18     64.07 o 
  24   1   3     6904.77     6632.19    188.11 o 
  25   1   3     2262.07     2042.90     74.65 o 
  26   1   3     3093.32     3186.15     77.41 o 
  27   1   3     1315.92     1155.47     50.13 o 
 -26   2   3      785.15      714.05     47.87 o 
 -25   2   3      297.21      267.15     50.70 o 
 -24   2   3      774.85      758.56     50.98 o 
 -23   2   3    29500.92    29762.00    618.40 o 
 -22   2   3      605.69      770.00     76.59 o 
 -21   2   3    40881.45    41493.11    750.50 o 
 -20   2   3    19563.33    20002.30    362.82 o 
 -19   2   3    64624.88    63521.89   1011.42 o 
 -18   2   3     3376.09     3733.79    100.71 o 
 -17   2   3     7718.03     7106.68    148.89 o 
 -16   2   3    16629.47    17844.22    309.35 o 
 -15   2   3    13614.67    14872.98    251.82 o 
 -14   2   3     2886.81     2298.11     73.07 o 
 -13   2   3    39622.57    34785.82    539.13 o 
 -12   2   3      520.05      723.57     45.01 o 
 -11   2   3    73483.74    71140.47   1103.67 o 
 -10   2   3     1302.85      912.48     43.07 o 
  -9   2   3    31788.73    30742.31    458.19 o 
  -8   2   3    33338.45    37928.05    529.96 o 
  -7   2   3     1080.29     1726.30     35.68 o 
  -6   2   3      320.04      251.03     15.32 o 
  -5   2   3     3847.02     3734.03     51.00 o 
  -4   2   3      386.29      235.32     12.07 o 
  -3   2   3    12059.88     9638.13    116.14 o 
  -2   2   3    17513.86    16608.40    202.36 o 
  -1   2   3     8999.94     8835.81    109.82 o 
   0   2   3    11614.31    15283.81    180.65 o 
   1   2   3     5443.66     5962.78     72.88 o 
   2   2   3    94423.02    88302.80    977.06 o 
   3   2   3     1803.88     1286.42     22.73 o 
   4   2   3    31749.16    32973.35    391.19 o 
   5   2   3     7015.14     5978.52     80.04 o 
   6   2   3     1232.20     1179.85     30.98 o 
   7   2   3     9427.91     8884.17    127.00 o 
   8   2   3    12157.98    11788.83    163.53 o 
   9   2   3     4083.79     3987.22     69.54 o 
  10   2   3     4574.50     5982.51    110.82 o 
  11   2   3     8052.98     7698.61    121.95 o 
  12   2   3     2045.27     1950.11     55.94 o 
  13   2   3    19100.15    16903.35    235.92 o 
  14   2   3      914.42     1393.22     48.74 o 
  15   2   3     6744.96     6311.86    106.53 o 
  16   2   3    19543.37    21723.23    303.04 o 
  17   2   3     1026.99      896.86     46.60 o 
  18   2   3      545.69      693.61     47.93 o 
  19   2   3    12123.64    12720.93    210.10 o 
  20   2   3     5546.69     5745.77    172.15 o 
  21   2   3     4604.47     4894.21    146.59 o 
  22   2   3     2026.45     2133.08     92.46 o 
  23   2   3     2451.73     2337.20     79.58 o 
  24   2   3      254.54      256.73     46.51 o 
  25   2   3      601.15      478.44     33.85 o 
  26   2   3     5071.47     4179.98    111.75 o 
 -25   3   3       24.94       57.91     44.85 o 
 -24   3   3    13025.94    12476.81    270.97 o 
 -23   3   3       11.10      119.86     40.28 o 
 -22   3   3      763.43      760.14     47.57 o 
 -21   3   3      845.21     1009.62     54.11 o 
 -20   3   3      527.43      547.25     57.39 o 
 -19   3   3      505.69      680.74     61.87 o 
 -18   3   3    10213.37    10267.85    279.07 o 
 -17   3   3       96.45      268.01     54.97 o 
 -16   3   3    41263.64    36566.62    615.98 o 
 -15   3   3    14688.67    13126.77    221.77 o 
 -14   3   3      245.80      258.76     41.06 o 
 -13   3   3      736.80      925.47     47.70 o 
 -12   3   3       46.38       81.61     29.56 o 
 -11   3   3     3921.89     3841.12     78.54 o 
 -10   3   3    51714.77    50540.54    693.56 o 
  -9   3   3     8216.10     9029.38    132.52 o 
  -8   3   3      936.24      676.83     26.36 o 
  -7   3   3      781.17      991.19     33.64 o 
  -6   3   3    38665.85    35975.91    489.40 o 
  -5   3   3     7284.51     7683.53    113.53 o 
  -4   3   3    13906.06    11958.72    165.54 o 
  -3   3   3    12491.39    11090.62    154.32 o 
  -2   3   3       23.95       74.31     14.87 o 
  -1   3   3     4192.35     4809.41     77.26 o 
   0   3   3    14889.28    16007.86    217.90 o 
   1   3   3    31224.38    29728.74    394.87 o 
   2   3   3     1932.54     2093.67     43.44 o 
   3   3   3    12518.99    14147.55    200.99 o 
   4   3   3      115.41      243.34     17.99 o 
   5   3   3     2683.37     3069.24     53.89 o 
   6   3   3      241.31      334.53     20.18 o 
   7   3   3    22048.05    20745.56    269.33 o 
   8   3   3     3418.46     3508.05     61.18 o 
   9   3   3    41355.73    39074.22    457.58 o 
  10   3   3    21960.05    19619.98    248.93 o 
  11   3   3    28614.70    26427.28    327.73 o 
  12   3   3    17574.25    17220.10    224.63 o 
  13   3   3     8668.80     8098.12    133.33 o 
  14   3   3      239.59      372.67     41.30 o 
  15   3   3      677.38     1036.97     52.58 o 
  16   3   3    14077.33    13691.06    269.43 o 
  17   3   3     5706.31     5972.06    181.90 o 
  18   3   3      589.15      455.85     56.63 o 
  19   3   3    27012.29    28209.19    608.33 o 
  20   3   3     4825.20     5030.26    153.20 o 
  21   3   3    10498.42    10407.97    269.94 o 
  22   3   3     5050.35     4920.53    124.28 o 
  23   3   3     5494.29     5747.32    133.82 o 
  24   3   3     4148.79     4419.64    110.29 o 
  25   3   3      380.26      465.03     57.61 o 
 -23   4   3       16.71      101.78     58.06 o 
 -22   4   3     2928.06     2612.72     83.82 o 
 -21   4   3     9742.85     9802.64    227.98 o 
 -20   4   3      107.84      150.59     38.92 o 
 -19   4   3       58.71       42.24     48.25 o 
 -18   4   3     4601.65     4436.09    160.15 o 
 -17   4   3     4451.09     4850.44    141.33 o 
 -16   4   3     1006.06      798.09     67.88 o 
 -15   4   3     2268.27     2362.55     90.05 o 
 -14   4   3      337.48      569.12     52.66 o 
 -13   4   3    34207.87    32267.79    508.96 o 
 -12   4   3     6920.67     6921.61    144.86 o 
 -11   4   3     4068.06     4099.92     96.38 o 
 -10   4   3     7060.34     7287.80    137.26 o 
  -9   4   3      653.26      633.38     38.89 o 
  -8   4   3       32.99       77.04     29.53 o 
  -7   4   3    71643.55    67983.83    933.23 o 
  -6   4   3      876.10      967.81     37.35 o 
  -5   4   3     6945.55     7233.51    111.69 o 
  -4   4   3     6416.31     6389.50    117.06 o 
  -3   4   3    15768.88    15278.13    213.96 o 
  -2   4   3    13434.56    14305.79    201.26 o 
  -1   4   3     5707.22     5245.27     84.77 o 
   0   4   3    14962.33    15852.45    221.36 o 
   1   4   3    35206.71    35831.07    480.98 o 
   2   4   3     5522.76     6085.30     96.10 o 
   3   4   3    21444.69    22479.97    297.32 o 
   4   4   3     3047.70     3477.74     63.35 o 
   5   4   3    14979.06    15131.90    211.42 o 
   6   4   3    21997.48    21219.46    282.22 o 
   7   4   3      683.41      548.70     28.64 o 
   8   4   3     5935.05     6043.82     95.31 o 
   9   4   3     2109.55     1993.57     49.49 o 
  10   4   3     7700.86     7865.16    121.59 o 
  11   4   3    15057.29    14963.95    226.22 o 
  12   4   3     2510.66     2573.92     71.05 o 
  13   4   3      141.89      286.49     46.39 o 
  14   4   3     6944.85     6204.46    140.49 o 
  15   4   3     7379.68     7628.90    243.31 o 
  16   4   3     3706.03     3673.69    130.45 o 
  17   4   3     4933.29     5445.08    172.59 o 
  18   4   3     8569.66     8483.71    226.32 o 
  19   4   3     6784.33     7196.37    197.03 o 
  20   4   3       57.99       85.12     53.92 o 
  21   4   3       78.47      192.03     40.42 o 
  22   4   3      874.47     1220.64     73.96 o 
 -20   5   3      126.01      227.52     37.94 o 
 -19   5   3     4789.83     4127.16    152.01 o 
 -18   5   3     9456.63     9358.21    278.98 o 
 -17   5   3     2378.16     2204.43     86.84 o 
 -16   5   3     9265.79     7782.29    209.23 o 
 -15   5   3    27198.87    25256.76    867.61 o 
 -14   5   3     2035.74     1510.85     92.18 o 
 -13   5   3     8063.96     8026.16    229.38 o 
 -12   5   3     5681.41     5883.18    155.30 o 
 -11   5   3     6025.07     6053.35    144.82 o 
 -10   5   3    13893.75    14139.47    273.16 o 
  -9   5   3      101.14      210.55     41.91 o 
  -8   5   3     4154.14     4007.11    118.54 o 
  -7   5   3    22715.25    22722.02    373.15 o 
  -6   5   3       12.86       54.24     33.55 o 
  -5   5   3    16779.04    16681.32    279.38 o 
  -4   5   3     5120.64     5261.56    109.21 o 
  -3   5   3    30197.14    28685.85    524.22 o 
  -2   5   3    10709.17    10582.76    186.16 o 
  -1   5   3     2989.05     3054.04     76.71 o 
   0   5   3     8103.89     8096.57    148.93 o 
   1   5   3       42.75       39.76     28.44 o 
   2   5   3     1026.81     1061.69     45.65 o 
   3   5   3    23849.92    23389.01    381.22 o 
   4   5   3     4244.26     4534.84     94.71 o 
   5   5   3     5287.25     4865.35     91.33 o 
   6   5   3      281.15      367.28     34.82 o 
   7   5   3    16323.17    16055.71    244.95 o 
   8   5   3      554.82      684.57     42.87 o 
   9   5   3      925.90     1068.26     56.77 o 
  10   5   3      167.60      234.24     51.17 o 
  11   5   3       63.79       17.01     52.72 o 
  12   5   3      289.29      311.26     60.22 o 
  13   5   3    12147.50    11647.51    629.91 o 
  14   5   3       34.40      177.03    112.94 o 
  15   5   3     2763.54     2448.17    154.46 o 
  16   5   3      160.07      252.42     89.81 o 
  17   5   3      147.41      277.71     88.91 o 
  18   5   3      830.23      984.53     58.87 o 
  19   5   3     1213.04     1295.42    114.94 o 
 -16   6   3      129.14      309.77     56.87 o 
 -15   6   3     4515.67     4121.95    207.79 o 
 -14   6   3       49.41       73.28     61.38 o 
 -13   6   3     1876.76     1629.63    147.25 o 
 -12   6   3     8106.09     8489.88    343.87 o 
 -11   6   3     9520.92     9366.72    253.38 o 
 -10   6   3     8175.97     7606.24    195.82 o 
  -9   6   3        4.22       25.86     51.56 o 
  -8   6   3     4548.94     5065.76    145.58 o 
  -7   6   3      156.71      413.18     84.48 o 
  -6   6   3     1096.32     1188.21     71.98 o 
  -5   6   3     3387.25     3520.03    147.19 o 
  -4   6   3     8196.99     8680.59    205.59 o 
  -3   6   3       33.32       56.60     41.37 o 
  -2   6   3     1902.59     1911.62     73.80 o 
  -1   6   3      172.08      205.86     44.95 o 
   0   6   3    17211.74    17451.97    341.84 o 
   1   6   3        2.81      160.00     43.20 o 
   2   6   3      148.29      210.95     45.24 o 
   3   6   3     5841.39     5915.65    177.12 o 
   4   6   3     2498.29     2617.93     97.60 o 
   5   6   3     3904.31     3903.40    123.37 o 
   6   6   3    12931.68    12919.00    286.84 o 
   7   6   3     2077.66     1913.63     98.88 o 
   8   6   3     2948.15     3148.67    115.01 o 
   9   6   3     1988.39     2080.51    111.22 o 
  10   6   3     4244.36     4872.02    202.16 o 
  11   6   3     3758.26     4018.41    141.42 o 
  12   6   3      471.52      667.14    124.32 o 
  13   6   3     3217.56     3213.47    203.50 o 
  14   6   3     5206.38     4479.41    288.26 o 
 -10   7   3        7.90      -31.43     62.48 o 
  -9   7   3      823.73      946.90    112.24 o 
  -8   7   3     6324.90     5908.28    269.61 o 
  -7   7   3     1311.61     1341.44     78.40 o 
  -6   7   3     3611.31     3510.38    159.26 o 
  -5   7   3     2845.05     2604.28    132.77 o 
  -4   7   3       30.59      172.89     67.95 o 
  -3   7   3      456.14      386.90     72.55 o 
  -2   7   3     4446.15     4170.42    164.65 o 
  -1   7   3    11323.72    10662.90    319.77 o 
   0   7   3       14.23       39.36     64.43 o 
   1   7   3     6056.06     6338.77    216.38 o 
   2   7   3     2403.65     2221.11    205.65 o 
   3   7   3     5914.02     5645.44    373.57 o 
   4   7   3      150.57       79.34     64.55 o 
   5   7   3     2955.17     2701.68    125.65 o 
   6   7   3     3082.21     3192.39    137.97 o 
   7   7   3     2141.04     2179.29    152.76 o 
   8   7   3     2041.48     2259.69    183.69 o 
 -26   0   4      824.77      884.05    118.97 o 
 -24   0   4     6033.96     6026.98    183.81 o 
 -22   0   4     6471.12     6322.07    176.24 o 
 -20   0   4     4408.11     4794.16    139.45 o 
 -18   0   4    23166.83    24514.08    554.60 o 
 -16   0   4      745.72      739.46     54.38 o 
 -14   0   4    42300.16    47302.01    949.82 o 
 -12   0   4     2802.10     2775.80     75.85 o 
 -10   0   4     7474.46     9032.54    201.28 o 
  -8   0   4    24886.16    20342.05    369.88 o 
  -6   0   4   107878.20   100648.92   1905.14 o 
  -4   0   4   162048.91   193505.53   5619.05 o 
   4   0   4   222199.55   214825.42   6424.35 o 
   6   0   4    82297.91    91251.36   1634.92 o 
   8   0   4    46249.57    51656.64    889.74 o 
  10   0   4    91946.41   108971.83   2106.16 o 
  12   0   4    76384.45    83197.25   2092.52 o 
  14   0   4   116514.38   127967.30   2515.89 o 
  16   0   4    44448.09    48105.94    883.34 o 
  18   0   4     5761.03     5574.77    137.84 o 
  20   0   4     1744.68     1923.87     96.40 o 
  22   0   4    48595.37    47728.43   1254.10 o 
  24   0   4     2050.15     1810.25     97.81 o 
  26   0   4      938.91      766.44     53.51 o 
 -27   1   4       50.16       33.49     38.61 o 
 -26   1   4     7414.39     7154.40    193.74 o 
 -25   1   4       83.94      172.65     50.45 o 
 -24   1   4      478.59      554.61     43.00 o 
 -23   1   4     1331.05     1548.49     52.32 o 
 -22   1   4     4404.43     4058.74     90.63 o 
 -21   1   4     3973.46     4459.75     97.70 o 
 -20   1   4     3413.74     3733.02     98.93 o 
 -19   1   4      689.12      834.91     44.43 o 
 -18   1   4     5427.72     5981.61    125.95 o 
 -17   1   4    10799.45    12294.55    219.58 o 
 -16   1   4     2476.05     2755.26     88.69 o 
 -15   1   4     2496.16     3597.56     79.72 o 
 -14   1   4    17568.04    18657.73    347.24 o 
 -13   1   4     5169.57     4881.21     99.23 o 
 -12   1   4       53.96      266.17     52.81 o 
 -11   1   4     3349.75     3700.66     76.74 o 
 -10   1   4    17035.38    15173.68    331.05 o 
  -9   1   4    20625.14    24048.52    387.81 o 
  -8   1   4    28315.58    32754.28    411.59 o 
  -7   1   4    54671.80    58157.40    721.89 o 
  -6   1   4    23472.58    24823.64    317.45 o 
  -5   1   4    47137.95    47993.99    647.71 o 
  -4   1   4   161646.41   165405.59   2194.05 o 
  -3   1   4    38975.29    39661.09    564.18 o 
  -2   1   4     2223.29     2166.22     36.66 o 
  -1   1   4      894.76      974.01     27.05 o 
   0   1   4     3414.17     2834.18     45.01 o 
   1   1   4   113423.63   120648.22   1796.02 o 
   2   1   4    34020.66    35103.71    473.86 o 
   3   1   4    29338.85    32745.81    419.86 o 
   4   1   4    16831.64    12603.55    161.27 o 
   5   1   4      915.82     1151.13     27.27 o 
   6   1   4     4250.20     3357.12     60.58 o 
   7   1   4   133990.59   126640.05   1597.76 o 
   8   1   4    13976.92    10485.48    139.87 o 
   9   1   4    66999.68    64261.62    928.42 o 
  10   1   4      153.78      462.41     29.03 o 
  11   1   4    30131.51    29665.65    434.42 o 
  12   1   4    22506.83    21225.09    310.32 o 
  13   1   4     1329.81     2037.24     75.10 o 
  14   1   4     1053.28     1122.04     43.24 o 
  15   1   4    31817.12    33781.11    434.87 o 
  16   1   4     2232.45     2688.71     62.47 o 
  17   1   4    24052.77    24260.44    321.13 o 
  18   1   4     5335.29     4664.27     90.95 o 
  19   1   4    27453.58    26793.64    375.39 o 
  20   1   4     2055.09     2240.14     71.56 o 
  21   1   4     1067.83     1279.45     75.22 o 
  22   1   4     8690.79     8306.39    206.96 o 
  23   1   4     2627.72     2665.93     97.89 o 
  24   1   4     2353.50     2581.17     87.34 o 
  25   1   4    11894.29    10507.55    208.28 o 
  26   1   4      356.46      393.85     31.44 o 
  27   1   4     5219.71     3654.04    166.86 o 
 -26   2   4      247.89      333.93     40.18 o 
 -25   2   4     1494.56     1442.78     76.33 o 
 -24   2   4      928.79      804.31     42.06 o 
 -23   2   4     6009.29     5946.63    182.82 o 
 -22   2   4     8237.03     8357.06    179.17 o 
 -21   2   4      888.94     1052.93     53.68 o 
 -20   2   4    17001.01    18282.78    312.30 o 
 -19   2   4      692.65      876.24     53.05 o 
 -18   2   4    10986.30    12250.56    267.15 o 
 -17   2   4       30.33      147.07     37.67 o 
 -16   2   4     2826.05     2928.37     77.38 o 
 -15   2   4     5276.71     5396.25    117.39 o 
 -14   2   4       56.01       63.07     36.34 o 
 -13   2   4      667.71     1088.61     50.32 o 
 -12   2   4    59553.84    60795.69    953.84 o 
 -11   2   4     1074.68     1004.17     45.17 o 
 -10   2   4    45778.43    45119.60    772.00 o 
  -9   2   4    21175.57    21881.14    354.31 o 
  -8   2   4    28353.47    25159.52    335.56 o 
  -7   2   4     2880.10     2126.49     39.78 o 
  -6   2   4     2419.47     3262.45     54.35 o 
  -5   2   4    35322.15    36590.13    424.46 o 
  -4   2   4    18435.58    18983.09    228.55 o 
  -3   2   4     2092.38     1451.00     30.63 o 
  -2   2   4    43854.14    48293.74    589.27 o 
  -1   2   4      588.26      465.67     21.33 o 
   0   2   4    35850.86    38877.26    471.63 o 
   1   2   4     1179.87      942.67     19.34 o 
   2   2   4     4485.79     5505.63     66.43 o 
   3   2   4     2784.36     2047.86     31.26 o 
   4   2   4     3234.84     3778.99     52.71 o 
   5   2   4     3684.16     3367.23     49.76 o 
   6   2   4     6272.47     6417.49    105.84 o 
   7   2   4    22691.50    25625.94    335.65 o 
   8   2   4      145.46      644.80     28.55 o 
   9   2   4    38514.06    38766.59    523.64 o 
  10   2   4     6459.63     6022.49    103.21 o 
  11   2   4     6219.85     5846.34    116.53 o 
  12   2   4    28666.65    29737.09    409.55 o 
  13   2   4    12681.01    12063.49    187.72 o 
  14   2   4     1288.41     1780.95     64.91 o 
  15   2   4     1570.35     1807.30     60.67 o 
  16   2   4      735.69     1093.63     48.78 o 
  17   2   4     8898.02     9215.54    148.22 o 
  18   2   4     9435.85    10532.30    170.54 o 
  19   2   4     4729.99     4672.70    113.22 o 
  20   2   4    18213.06    18072.30    394.10 o 
  21   2   4     2638.11     2697.46    104.73 o 
  22   2   4     7781.72     7337.92    168.27 o 
  23   2   4      445.46      611.14     48.49 o 
  24   2   4       21.76       44.31     29.09 o 
  25   2   4     1846.69     2081.94     51.76 o 
  26   2   4     5549.90     5342.87    186.72 o 
 -25   3   4     5082.79     4609.27    185.60 o 
 -24   3   4     9338.05     9478.94    220.06 o 
 -23   3   4     1817.54     1625.45     67.90 o 
 -22   3   4     3347.82     3194.36     85.95 o 
 -21   3   4     4721.69     4429.44    166.93 o 
 -20   3   4     4671.99     4956.68    171.98 o 
 -19   3   4     1904.58     2276.37    120.22 o 
 -18   3   4    12251.03    12113.52    242.63 o 
 -17   3   4      174.92      448.72     51.24 o 
 -16   3   4     6829.83     6650.07    142.76 o 
 -15   3   4    17505.38    16081.40    324.62 o 
 -14   3   4     9001.36     8312.15    148.51 o 
 -13   3   4     4281.35     4646.01     96.39 o 
 -12   3   4    35496.37    33569.07    470.28 o 
 -11   3   4       72.20      347.52     33.01 o 
 -10   3   4    10028.26     9943.02    169.94 o 
  -9   3   4    12731.44    13474.51    211.58 o 
  -8   3   4    16701.78    16525.82    248.39 o 
  -7   3   4    37836.64    39949.40    595.71 o 
  -6   3   4    11296.59    10342.22    166.25 o 
  -5   3   4    22467.39    24781.19    376.44 o 
  -4   3   4    12345.53    11273.83    170.55 o 
  -3   3   4    13294.54    13306.14    211.00 o 
  -2   3   4    52100.79    49854.41    871.78 o 
  -1   3   4    47128.80    47687.22    693.99 o 
   0   3   4    21483.79    20418.47    286.69 o 
   1   3   4    12004.95    11803.21    170.33 o 
   2   3   4    16770.62    16353.34    245.68 o 
   3   3   4    41824.87    40567.88    568.60 o 
   4   3   4    10133.08    11007.63    165.85 o 
   5   3   4    13797.79    13034.99    186.90 o 
   6   3   4    35644.92    33549.05    442.33 o 
   7   3   4    12486.91    13206.83    184.06 o 
   8   3   4    17178.12    17640.43    217.02 o 
   9   3   4    51420.73    51954.86    591.79 o 
  10   3   4    31727.72    30249.45    385.39 o 
  11   3   4     3200.80     3443.06     72.68 o 
  12   3   4     8017.36     7469.63    124.80 o 
  13   3   4      343.83      286.37     39.16 o 
  14   3   4      217.81      224.70     40.00 o 
  15   3   4    14879.89    14899.16    327.59 o 
  16   3   4    19933.16    19726.92    423.40 o 
  17   3   4    32744.31    33551.11    670.25 o 
  18   3   4    11128.84    11162.06    215.13 o 
  19   3   4      611.26      821.23     64.45 o 
  20   3   4     6559.49     7112.50    191.44 o 
  21   3   4      496.14      485.64     48.57 o 
  22   3   4     2935.48     3142.49    101.61 o 
  23   3   4    14121.95    13187.01    273.48 o 
  24   3   4      748.69      620.52     44.23 o 
  25   3   4     3682.49     2949.95    144.78 o 
 -23   4   4     1974.82     1872.10    176.96 o 
 -22   4   4      140.64      115.26     45.68 o 
 -21   4   4       50.62      130.75     38.50 o 
 -20   4   4     8222.33     8179.54    263.07 o 
 -19   4   4       70.66      279.83     58.89 o 
 -18   4   4     3936.47     3864.05    107.13 o 
 -17   4   4    18287.11    18000.66    430.63 o 
 -16   4   4     7325.86     7099.29    306.13 o 
 -15   4   4    13306.17    13659.22    247.63 o 
 -14   4   4      500.65      958.42     60.91 o 
 -13   4   4    10798.30     9880.09    196.30 o 
 -12   4   4     8379.35     8485.45    152.53 o 
 -11   4   4     1570.82     1605.21     57.63 o 
 -10   4   4      308.62      396.04     35.84 o 
  -9   4   4     1502.68     1337.61     52.12 o 
  -8   4   4     1382.87     1250.47     44.95 o 
  -7   4   4    20563.03    20337.92    299.93 o 
  -6   4   4    20095.51    20371.52    316.95 o 
  -5   4   4     9912.11    10739.89    175.56 o 
  -4   4   4    59542.07    59060.21    876.86 o 
  -3   4   4      966.54      704.63     33.12 o 
  -2   4   4    17507.62    18942.79    276.81 o 
  -1   4   4      702.76      640.89     29.36 o 
   0   4   4     6640.21     6938.72    112.96 o 
   1   4   4     1285.89      875.96     35.47 o 
   2   4   4   117612.91   115891.20   1469.04 o 
   3   4   4    25458.36    26455.74    347.41 o 
   4   4   4    28267.38    27023.41    374.54 o 
   5   4   4     7740.01     7585.40    122.57 o 
   6   4   4    95409.23    92852.43   1238.94 o 
   7   4   4       48.14       94.62     24.70 o 
   8   4   4      167.87      371.31     29.74 o 
   9   4   4     1347.90     1516.22     46.62 o 
  10   4   4     2559.89     2403.78     62.25 o 
  11   4   4     9619.06     8998.31    150.38 o 
  12   4   4    58362.55    54164.23    709.43 o 
  13   4   4      126.61      360.85     44.97 o 
  14   4   4    55725.07    50814.65   1091.59 o 
  15   4   4    15633.60    14859.94    413.68 o 
  16   4   4     2180.61     2117.64     98.46 o 
  17   4   4        1.09      122.02     69.73 o 
  18   4   4     1548.81     1726.52    109.94 o 
  19   4   4      349.06      297.02     70.71 o 
  20   4   4    16955.81    16818.64    409.57 o 
  21   4   4     5178.44     4559.59    150.78 o 
  22   4   4     4009.31     3381.64    110.28 o 
  23   4   4     3250.45     2652.52    138.05 o 
 -19   5   4      229.87      209.94     39.78 o 
 -18   5   4     2851.70     2683.56    115.24 o 
 -17   5   4      453.19      557.09     53.99 o 
 -16   5   4     6828.94     6358.33    169.92 o 
 -15   5   4     3407.41     3144.31    136.74 o 
 -14   5   4      170.66      373.48     65.85 o 
 -13   5   4        7.60       50.80     54.88 o 
 -12   5   4      727.14      904.12     73.52 o 
 -11   5   4      606.99      597.25     56.19 o 
 -10   5   4    11097.63    11203.79    223.94 o 
  -9   5   4    10408.58    11079.99    257.98 o 
  -8   5   4     3181.97     3589.94    113.32 o 
  -7   5   4    17750.46    18738.82    334.18 o 
  -6   5   4    10139.22    10341.16    186.37 o 
  -5   5   4     1802.86     1935.68     62.87 o 
  -4   5   4     1988.70     2015.37     63.11 o 
  -3   5   4       59.78       78.94     35.58 o 
  -2   5   4     4571.09     4644.51     98.73 o 
  -1   5   4    40161.19    39795.45    625.07 o 
   0   5   4     3424.16     3597.90     80.25 o 
   1   5   4     7928.27     8601.16    151.15 o 
   2   5   4     1944.44     2000.39     58.98 o 
   3   5   4    10588.71    11212.84    187.33 o 
   4   5   4     1325.46     1142.77     48.47 o 
   5   5   4      196.90      223.85     33.43 o 
   6   5   4      330.95      467.95     36.40 o 
   7   5   4    30352.36    30446.17    426.64 o 
   8   5   4      648.86      655.21     41.19 o 
   9   5   4    15611.20    15189.20    281.18 o 
  10   5   4     5117.65     5014.17    135.57 o 
  11   5   4    10569.03    10699.59    235.80 o 
  12   5   4      398.94      562.78     71.50 o 
  13   5   4       40.27       93.27     64.29 o 
  14   5   4     9260.69     8276.77    252.91 o 
  15   5   4     4209.70     3948.70    194.17 o 
  16   5   4      303.68      460.03    102.56 o 
  17   5   4    12215.87    13736.74    536.08 o 
  18   5   4     1134.69     1060.07    175.70 o 
  19   5   4     2486.31     2243.80     86.44 o 
  20   5   4      270.56      408.54     59.11 o 
 -15   6   4     2539.32     2544.89    109.67 o 
 -14   6   4       58.44       89.38     56.19 o 
 -13   6   4     5209.35     5467.62    195.99 o 
 -12   6   4     2787.82     3214.17    147.97 o 
 -11   6   4       18.35      206.61     51.52 o 
 -10   6   4    16671.33    15778.30    326.71 o 
  -9   6   4      133.98      138.82     62.77 o 
  -8   6   4     8121.77     8473.26    206.77 o 
  -7   6   4    10326.95    10305.79    238.70 o 
  -6   6   4     3642.12     3845.73    119.70 o 
  -5   6   4      135.59      145.03     78.59 o 
  -4   6   4      616.86      642.36     58.62 o 
  -3   6   4     3474.46     3575.71    112.14 o 
  -2   6   4    21427.69    22639.48    432.30 o 
  -1   6   4     1036.73     1117.55     62.91 o 
   0   6   4     4189.64     4284.39    139.12 o 
   1   6   4    10303.05    10133.10    215.21 o 
   2   6   4     8048.09     8276.53    183.38 o 
   3   6   4       93.49      112.03     50.45 o 
   4   6   4     4473.44     4233.87    150.96 o 
   5   6   4      362.00      369.81     52.58 o 
   6   6   4     4765.89     5000.22    141.94 o 
   7   6   4      153.45      112.94     52.06 o 
   8   6   4     3919.70     3962.40    162.17 o 
   9   6   4      405.13      445.20     78.15 o 
  10   6   4     5528.23     5258.71    160.23 o 
  11   6   4     4543.91     4570.56    195.87 o 
  12   6   4      658.06      633.16    119.47 o 
  13   6   4        6.49       67.38     99.88 o 
  14   6   4      281.58      204.31     68.23 o 
  15   6   4     2589.64     2576.95    171.35 o 
  16   6   4      303.58      548.09     73.33 o 
  -8   7   4     2473.59     2636.06    156.57 o 
  -7   7   4     1418.87     1496.16    129.22 o 
  -6   7   4      959.67      797.77     60.19 o 
  -5   7   4     8297.87     8443.74    245.29 o 
  -4   7   4    10147.13    10568.31    406.38 o 
  -3   7   4      248.95      198.57     76.48 o 
  -2   7   4    18762.55    18059.30    724.92 o 
  -1   7   4     2667.53     2690.92    158.49 o 
   0   7   4     5647.10     5399.30    157.58 o 
   1   7   4     4522.89     4684.97    198.91 o 
   2   7   4     2490.60     2699.74    145.28 o 
   3   7   4      358.00      328.58     58.08 o 
   4   7   4      149.55       57.65     53.03 o 
   5   7   4      732.52      859.55     69.85 o 
   6   7   4     8498.08     8087.33    208.92 o 
   7   7   4      199.79      325.37     79.36 o 
   8   7   4    10059.71    10835.30    512.92 o 
 -27   0   5    37910.38    34058.13   1516.69 o 
 -25   0   5     2936.63     2719.13    184.25 o 
 -23   0   5     5386.22     4799.98    151.31 o 
 -21   0   5    27073.57    27736.68    555.66 o 
 -19   0   5    68141.78    69683.68   1737.48 o 
 -17   0   5    36894.12    34862.87    683.52 o 
 -15   0   5    29886.02    29874.75    569.89 o 
 -13   0   5    35353.78    40905.52    824.09 o 
 -11   0   5    68208.84    76581.70   1272.59 o 
  -9   0   5   253806.56   274638.38   4805.65 o 
  -7   0   5     1708.55     1178.41     37.22 o 
  -5   0   5    19518.55    19085.49    605.10 o 
  -3   0   5    26498.22    37535.96   1884.07 o 
   1   0   5    12481.37    15140.88    513.48 o 
   3   0   5    14245.63    21165.67    657.16 o 
   5   0   5     5255.60     7116.66    142.37 o 
   7   0   5    13103.24     9849.89    194.13 o 
   9   0   5     8228.43     9497.48    192.51 o 
  11   0   5     7802.46     7719.62    170.44 o 
  13   0   5    18400.70    17727.39    352.68 o 
  15   0   5     2136.24     2020.08     75.01 o 
  17   0   5    17514.76    17298.88    341.44 o 
  19   0   5     2705.08     2675.13     90.66 o 
  21   0   5     4241.77     5001.01    208.69 o 
  23   0   5     1520.98     1608.86     77.36 o 
  25   0   5     1494.31     1747.57     81.79 o 
 -27   1   5      204.55      326.84     78.57 o 
 -26   1   5      610.66      525.48     51.76 o 
 -25   1   5      660.85      883.78     57.43 o 
 -24   1   5    31611.14    30639.32    687.62 o 
 -23   1   5    10438.21    10637.83    198.80 o 
 -22   1   5     6683.12     6252.76    121.27 o 
 -21   1   5     1758.94     1780.12     58.55 o 
 -20   1   5     9936.43     9397.31    230.64 o 
 -19   1   5     7734.56     7748.67    139.34 o 
 -18   1   5    16874.20    18946.47    317.36 o 
 -17   1   5     3997.10     4285.94     92.49 o 
 -16   1   5    36667.01    38602.65    557.01 o 
 -15   1   5      618.66      822.61     40.04 o 
 -14   1   5    46723.00    49984.09    708.02 o 
 -13   1   5    20856.62    18282.90    284.73 o 
 -12   1   5    37610.58    38516.15    612.37 o 
 -11   1   5       79.03      139.17     26.38 o 
 -10   1   5    12705.68    13718.55    278.36 o 
  -9   1   5     8964.38     8489.43    156.51 o 
  -8   1   5     7042.20     6474.04     87.68 o 
  -7   1   5     1230.63     1435.84     28.48 o 
  -6   1   5   170319.67   171787.17   2301.94 o 
  -5   1   5      162.94      301.95     19.32 o 
  -4   1   5      619.59      882.60     30.67 o 
  -3   1   5     1837.68     1638.98     33.79 o 
  -2   1   5      796.31      544.17     14.87 o 
  -1   1   5    76549.83    79970.35   1357.15 o 
   0   1   5    33718.34    37503.85    638.85 o 
   1   1   5      456.01      232.59     15.65 o 
   2   1   5    66259.73    76278.60   1158.60 o 
   3   1   5   184651.61   180167.66   2773.27 o 
   4   1   5     3531.71     5024.87     79.71 o 
   5   1   5    48255.38    52431.30    704.43 o 
   6   1   5    14048.37    15279.92    192.05 o 
   7   1   5      269.86      285.65     19.59 o 
   8   1   5    13831.68    13562.98    199.70 o 
   9   1   5    31671.17    30883.14    444.45 o 
  10   1   5      676.81      705.21     32.88 o 
  11   1   5    19618.79    21642.78    307.81 o 
  12   1   5    10854.91    10786.56    172.77 o 
  13   1   5    17404.83    18641.53    277.73 o 
  14   1   5      164.41      540.08     33.22 o 
  15   1   5     5498.48     5470.51     97.46 o 
  16   1   5     2880.96     3284.84     71.86 o 
  17   1   5     5974.46     6706.87    109.38 o 
  18   1   5      646.60      683.43     37.17 o 
  19   1   5      555.23      768.92     39.91 o 
  20   1   5      287.54      562.56     38.36 o 
  21   1   5    22409.74    22226.01    429.17 o 
  22   1   5      362.89      372.28     44.62 o 
  23   1   5     4719.33     5195.67    137.72 o 
  24   1   5    13260.66    13491.71    262.41 o 
  25   1   5     7431.08     6651.48    150.96 o 
  26   1   5     2062.60     2123.85    217.74 o 
 -26   2   5       27.67       92.17     40.10 o 
 -25   2   5     5997.50     4919.90    149.24 o 
 -24   2   5     2263.30     2279.61     64.56 o 
 -23   2   5     2088.44     2344.60     77.19 o 
 -22   2   5     1903.53     1864.59     65.51 o 
 -21   2   5     4727.49     4988.39    115.68 o 
 -20   2   5     3280.82     3428.39     96.42 o 
 -19   2   5     8576.74     8871.93    185.34 o 
 -18   2   5     8986.00     9711.45    183.81 o 
 -17   2   5     9498.32    10029.41    180.78 o 
 -16   2   5     3366.32     3399.09     84.69 o 
 -15   2   5    12279.10    12009.04    200.35 o 
 -14   2   5     7004.52     6338.56    116.17 o 
 -13   2   5    24244.24    23442.74    357.84 o 
 -12   2   5    21164.34    21037.40    320.95 o 
 -11   2   5    57064.15    55614.43    871.01 o 
 -10   2   5     4563.55     4385.95     97.42 o 
  -9   2   5    16989.47    19171.16    308.15 o 
  -8   2   5     5935.80     6237.64    110.06 o 
  -7   2   5    19926.58    18903.71    279.05 o 
  -6   2   5     6338.02     5807.63    104.94 o 
  -5   2   5    65795.22    58410.23    736.67 o 
  -4   2   5      204.27      256.46     32.08 o 
  -3   2   5   110456.48   115413.44   1441.18 o 
  -2   2   5     5380.90     6400.00     83.33 o 
  -1   2   5    39505.78    44226.22    557.85 o 
   0   2   5    50651.10    52967.80    659.68 o 
   1   2   5     1175.67      630.56     15.73 o 
   2   2   5    40652.08    39314.95    463.66 o 
   3   2   5    21805.74    18612.79    217.27 o 
   4   2   5     9712.17     8518.61    108.71 o 
   5   2   5    56910.82    56135.87    749.62 o 
   6   2   5    18116.18    17063.86    224.90 o 
   7   2   5    56520.11    59658.73    790.26 o 
   8   2   5     1412.06     1592.06     41.19 o 
   9   2   5     8220.88    10052.17    178.08 o 
  10   2   5    33148.09    34924.59    586.42 o 
  11   2   5     1359.92     1426.34     46.48 o 
  12   2   5      105.64      288.50     31.51 o 
  13   2   5    10914.84    10242.62    163.92 o 
  14   2   5     1692.30     1812.38     59.48 o 
  15   2   5     7500.61     8109.55    139.18 o 
  16   2   5      110.08      284.51     39.03 o 
  17   2   5    11422.49    11180.50    179.96 o 
  18   2   5    10024.59    10335.68    160.99 o 
  19   2   5    14662.63    15352.09    314.17 o 
  20   2   5      831.91     1185.22     58.47 o 
  21   2   5     3596.17     4411.84    116.79 o 
  22   2   5      314.07      545.32     51.39 o 
  23   2   5     1721.39     1142.29     52.98 o 
  24   2   5     1085.74     1113.45     47.53 o 
  25   2   5      683.47      641.12     51.53 o 
 -25   3   5     6911.17     6272.52    375.24 o 
 -24   3   5     4708.90     4559.49    165.56 o 
 -23   3   5     6200.00     6062.06    150.02 o 
 -22   3   5    15198.94    14145.62    327.80 o 
 -21   3   5     4015.38     4240.77    105.15 o 
 -20   3   5       63.70      105.54     38.42 o 
 -19   3   5     2111.85     2159.30     82.38 o 
 -18   3   5      144.14      191.65     41.10 o 
 -17   3   5      971.85     1102.18     63.45 o 
 -16   3   5    28471.04    26544.14    463.64 o 
 -15   3   5    21893.22    20698.71    330.13 o 
 -14   3   5    43917.84    41605.93    620.54 o 
 -13   3   5    16400.40    15964.27    268.27 o 
 -12   3   5      851.43     1095.84     51.21 o 
 -11   3   5    29669.93    29464.32    457.69 o 
 -10   3   5     1079.76     1322.40     46.94 o 
  -9   3   5     6768.12     7181.12    122.90 o 
  -8   3   5    79687.16    80129.60   1137.40 o 
  -7   3   5     1379.75     1679.56     43.17 o 
  -6   3   5      464.35      705.39     31.42 o 
  -5   3   5    16030.08    15597.02    257.68 o 
  -4   3   5    49066.58    51430.29    819.67 o 
  -3   3   5   105382.98   105257.64   1662.42 o 
  -2   3   5    36191.09    33650.44    580.46 o 
  -1   3   5     6086.80     5128.03     93.44 o 
   0   3   5    14494.77    14137.40    251.48 o 
   1   3   5    50680.31    51799.94    768.83 o 
   2   3   5    18331.47    20315.29    313.94 o 
   3   3   5     8747.48     9954.80    161.89 o 
   4   3   5    12260.60    13968.09    222.29 o 
   5   3   5     2787.60     2871.04     56.16 o 
   6   3   5    12689.28    12842.59    179.76 o 
   7   3   5    16050.96    13895.23    204.16 o 
   8   3   5      839.75     1092.80     33.46 o 
   9   3   5    17188.64    16854.05    212.29 o 
  10   3   5    33211.97    32956.61    425.55 o 
  11   3   5      638.31      466.32     32.87 o 
  12   3   5      989.59      814.65     42.52 o 
  13   3   5       56.03      138.74     37.12 o 
  14   3   5     7255.70     6863.75    127.91 o 
  15   3   5     3016.00     3090.96     78.50 o 
  16   3   5      404.88      516.02     43.59 o 
  17   3   5      652.96      888.64     53.37 o 
  18   3   5      129.41      242.22     50.30 o 
  19   3   5     7260.83     7815.71    183.22 o 
  20   3   5      966.11      898.04     57.22 o 
  21   3   5      262.65      381.44     47.39 o 
  22   3   5     1389.17     1694.62     54.00 o 
  23   3   5       36.02      105.66     38.55 o 
  24   3   5     2431.76     2347.86    135.86 o 
 -23   4   5      338.76      200.15    108.50 o 
 -22   4   5      544.78      476.52     56.66 o 
 -21   4   5    15828.07    14555.55    317.64 o 
 -20   4   5     2987.15     2893.45     82.82 o 
 -19   4   5    43648.21    42643.04    836.64 o 
 -18   4   5     6503.12     6430.94    166.56 o 
 -17   4   5    24794.96    22924.71    413.55 o 
 -16   4   5     9136.06     8500.45    197.42 o 
 -15   4   5     1424.33     1230.96     67.18 o 
 -14   4   5       24.45       94.48     43.48 o 
 -13   4   5      943.64      932.08     56.68 o 
 -12   4   5       52.60      165.06     40.05 o 
 -11   4   5    56784.22    54246.09    811.34 o 
 -10   4   5    11359.05    11300.58    191.29 o 
  -9   4   5    16734.06    15780.55    252.51 o 
  -8   4   5     6457.84     6153.41    108.61 o 
  -7   4   5    47656.79    45984.89    653.02 o 
  -6   4   5    10058.08     9784.85    163.58 o 
  -5   4   5    28592.16    29830.45    452.95 o 
  -4   4   5       88.29       73.36     22.66 o 
  -3   4   5      222.73      276.27     25.42 o 
  -2   4   5    13474.56    15457.96    243.07 o 
  -1   4   5    18227.92    18942.52    293.20 o 
   0   4   5     2519.31     2130.37     51.73 o 
   1   4   5     5565.88     6203.01    119.24 o 
   2   4   5    27353.03    28577.18    394.01 o 
   3   4   5      110.95      200.32     22.35 o 
   4   4   5      197.43      265.95     25.69 o 
   5   4   5      468.30      477.77     27.28 o 
   6   4   5     2257.24     2541.11     54.36 o 
   7   4   5      494.96      841.07     34.80 o 
   8   4   5    10678.01    10419.48    148.69 o 
   9   4   5    10341.65     9512.66    143.21 o 
  10   4   5     2073.71     2062.36     60.75 o 
  11   4   5     9172.24     8889.81    143.00 o 
  12   4   5    10000.87     9597.32    155.29 o 
  13   4   5      716.49      927.18     53.80 o 
  14   4   5       13.46      126.60     45.34 o 
  15   4   5     9525.48    10191.09    283.13 o 
  16   4   5     3552.75     4132.17    133.82 o 
  17   4   5       48.17       -8.94     73.17 o 
  18   4   5     2041.70     2600.04    101.27 o 
  19   4   5     3783.80     3898.53    130.56 o 
  20   4   5     6338.38     6294.60    242.28 o 
  21   4   5      907.72     1179.08     68.32 o 
  22   4   5      397.55      419.77     60.85 o 
 -19   5   5      148.21      222.24     64.13 o 
 -18   5   5     2688.76     2869.60    124.69 o 
 -17   5   5      568.63      812.72     60.06 o 
 -16   5   5    17185.34    15649.47    383.88 o 
 -15   5   5     2278.28     2153.45     91.64 o 
 -14   5   5    24042.76    22006.85    530.59 o 
 -13   5   5     2757.19     2658.73    111.89 o 
 -12   5   5     2585.57     2411.19    104.81 o 
 -11   5   5     3085.72     3312.56    102.51 o 
 -10   5   5      326.80      344.08     63.84 o 
  -9   5   5     1223.23     1541.15     69.81 o 
  -8   5   5    11870.88    11756.32    214.67 o 
  -7   5   5      531.59      849.28     48.95 o 
  -6   5   5    11223.77    11488.13    203.39 o 
  -5   5   5     4441.72     4371.16     96.96 o 
  -4   5   5     4227.10     4428.17     96.37 o 
  -3   5   5     3507.84     3605.27     89.16 o 
  -2   5   5      701.18      809.69     41.68 o 
  -1   5   5     6857.18     8033.83    141.54 o 
   0   5   5     2708.82     2987.00     72.25 o 
   1   5   5    30666.19    31634.21    479.28 o 
   2   5   5     5923.49     6061.72    115.12 o 
   3   5   5     1396.23     1507.95     52.83 o 
   4   5   5     2248.83     2862.79     72.55 o 
   5   5   5    21204.23    20939.34    328.44 o 
   6   5   5      468.85      548.19     47.16 o 
   7   5   5     1166.95     1226.40     50.79 o 
   8   5   5        4.19      103.13     39.83 o 
   9   5   5      642.07      782.90     57.96 o 
  10   5   5      118.51      284.48     54.81 o 
  11   5   5    23095.42    22513.76    440.35 o 
  12   5   5     2254.18     2215.72    127.29 o 
  13   5   5    19192.87    18567.50    694.71 o 
  14   5   5      455.70      490.03     55.82 o 
  15   5   5     6326.86     6349.39    274.59 o 
  16   5   5      302.49      385.13     76.26 o 
  17   5   5      496.62      615.31     70.79 o 
  18   5   5       21.03        4.96     69.20 o 
  19   5   5     7048.01     7243.90    219.83 o 
 -15   6   5     1010.22     1297.51    118.46 o 
 -14   6   5     1254.60     1265.19     75.56 o 
 -13   6   5    10099.99    10001.39    272.61 o 
 -12   6   5       34.24       49.30     47.93 o 
 -11   6   5     1366.07     1640.31     78.30 o 
 -10   6   5     3121.30     3205.21     99.90 o 
  -9   6   5      805.84      956.07     61.77 o 
  -8   6   5     1899.92     1890.90     88.19 o 
  -7   6   5     9879.97    10753.76    258.48 o 
  -6   6   5      212.15       77.64     47.74 o 
  -5   6   5     7607.13     7944.55    191.88 o 
  -4   6   5       15.21       58.69     44.83 o 
  -3   6   5    15113.84    15700.13    334.93 o 
  -2   6   5      967.01     1136.38     70.02 o 
  -1   6   5     2165.77     2315.20     89.87 o 
   0   6   5     4005.94     3906.83    110.20 o 
   1   6   5     6740.49     6324.59    160.43 o 
   2   6   5     7447.73     6913.07    171.01 o 
   3   6   5    23969.58    24777.31    504.61 o 
   4   6   5      258.05      303.88     72.94 o 
   5   6   5    12953.66    13218.01    290.70 o 
   6   6   5      214.23      262.05     52.27 o 
   7   6   5     2024.10     2095.03     88.79 o 
   8   6   5    12833.73    13354.16    340.64 o 
   9   6   5     1349.54     1329.54     82.50 o 
  10   6   5     5121.45     5263.44    155.05 o 
  11   6   5     5122.18     4690.43    192.46 o 
  12   6   5     1542.51     1671.50    112.33 o 
  13   6   5     2071.58     2090.94    164.73 o 
  14   6   5      754.37      731.02     77.73 o 
  15   6   5     4976.12     5168.11    258.14 o 
  -8   7   5      162.79      186.45     74.64 o 
  -7   7   5      750.93      801.84     89.53 o 
  -6   7   5     9034.72     8661.62    378.73 o 
  -5   7   5     7920.12     8008.66    357.74 o 
  -4   7   5     3180.34     3472.98    153.84 o 
  -3   7   5    10406.30    10244.13    360.97 o 
  -2   7   5     3900.68     3689.22    187.36 o 
  -1   7   5     9896.68     9614.57    549.92 o 
   0   7   5    20329.02    19738.86    675.10 o 
   1   7   5     1468.59     1736.21     84.83 o 
   2   7   5      113.71       15.44     51.18 o 
   3   7   5     1130.43     1105.38    123.40 o 
   4   7   5       31.32      -11.84     46.18 o 
   5   7   5     8585.13     9081.59    287.98 o 
   6   7   5     1725.83     1852.54    104.31 o 
   7   7   5    12875.22    13616.89    622.54 o 
   8   7   5     8869.01     9648.21    450.44 o 
 -26   0   6       10.75       36.66     76.32 o 
 -24   0   6       12.63      223.90     99.70 o 
 -22   0   6      280.32      373.44     57.83 o 
 -20   0   6      878.24     1599.47     75.43 o 
 -18   0   6    41907.32    47616.53   1021.02 o 
 -16   0   6     2581.98     3031.76    101.16 o 
 -14   0   6    54536.34    57634.89   1150.01 o 
 -12   0   6     1440.48     1960.71     81.30 o 
 -10   0   6     8556.12    11426.47    232.43 o 
  -8   0   6   109594.38   104966.53   2303.07 o 
  -6   0   6    67918.87    54907.23   1870.30 o 
  -4   0   6    12250.52    13757.36    351.17 o 
   0   0   6   247214.63   224941.89  10687.52 o 
   2   0   6       47.41      191.62     13.51 o 
   4   0   6   125483.32   123395.30   3822.21 o 
   6   0   6    71738.82    68105.33   1313.09 o 
   8   0   6      605.00      858.91     39.06 o 
  10   0   6     4265.63     5111.05    123.03 o 
  12   0   6     8052.50     8064.13    200.41 o 
  14   0   6    16273.09    18772.04    502.24 o 
  16   0   6       70.50       33.86     41.69 o 
  18   0   6     3894.01     4139.61    114.33 o 
  20   0   6    22006.88    23698.86    496.67 o 
  22   0   6    11593.05    11228.88    281.07 o 
  24   0   6     2604.51     2299.89    142.90 o 
  26   0   6      130.97      456.80     87.92 o 
 -27   1   6      248.45      289.48     52.22 o 
 -26   1   6     1193.88     1326.44     68.52 o 
 -25   1   6      168.42      155.42     38.11 o 
 -24   1   6      395.01      599.09     46.47 o 
 -23   1   6     2557.76     2433.62     70.45 o 
 -22   1   6    18099.30    18203.45    319.95 o 
 -21   1   6      247.02      225.27     32.41 o 
 -20   1   6     1700.17     1835.59     59.60 o 
 -19   1   6      989.90     1072.38     48.38 o 
 -18   1   6    14569.13    15802.61    254.74 o 
 -17   1   6     1017.65      948.47     40.91 o 
 -16   1   6      736.85      871.88     38.67 o 
 -15   1   6    19030.23    22712.13    396.42 o 
 -14   1   6    12743.14    13253.88    199.80 o 
 -13   1   6      216.41      212.47     31.58 o 
 -12   1   6     6328.47     6603.62    135.23 o 
 -11   1   6    23815.26    23265.10    398.07 o 
 -10   1   6    51551.42    47943.11    715.52 o 
  -9   1   6     8012.22     9570.29    149.83 o 
  -8   1   6     3693.86     2676.29     49.95 o 
  -7   1   6     3144.35     3923.83     67.27 o 
  -6   1   6    46348.88    47344.55    799.36 o 
  -5   1   6    60342.45    66283.41   1255.13 o 
  -4   1   6    83622.23    85312.78   1565.73 o 
  -3   1   6    74975.91    76202.93   1312.52 o 
  -2   1   6     4514.50     4937.75     83.95 o 
  -1   1   6     5401.87     4270.68     83.57 o 
   0   1   6   199264.55   194730.22   3569.50 o 
   1   1   6    19432.57    13726.68    219.91 o 
   2   1   6    25898.53    23806.42    395.73 o 
   3   1   6   266532.72   250852.30   3548.24 o 
   4   1   6    51623.77    57345.66   1039.75 o 
   5   1   6     2630.25     2961.61     65.98 o 
   6   1   6     1027.01      907.44     25.88 o 
   7   1   6     7452.09     8810.38    121.53 o 
   8   1   6    49682.76    51116.63    731.65 o 
   9   1   6    30573.56    29881.54    431.02 o 
  10   1   6     1205.39     1237.40     41.55 o 
  11   1   6    35330.67    37820.33    567.72 o 
  12   1   6    59571.24    60665.02    855.64 o 
  13   1   6    11687.22    13418.69    193.16 o 
  14   1   6        7.18       85.17     26.74 o 
  15   1   6       78.40      411.79     50.52 o 
  16   1   6      197.47      269.69     31.24 o 
  17   1   6    30466.14    32157.60    448.33 o 
  18   1   6     4723.96     4230.38     82.10 o 
  19   1   6    19746.28    20143.34    275.58 o 
  20   1   6     3093.78     3051.55     77.14 o 
  21   1   6    18090.03    17532.86    314.87 o 
  22   1   6     8586.19     7932.57    157.65 o 
  23   1   6      164.57      352.70     54.18 o 
  24   1   6     3995.18     4360.87    121.40 o 
  25   1   6      479.32      835.87     71.36 o 
  26   1   6     1755.44     1494.24    132.44 o 
 -26   2   6     3853.79     3433.75    111.19 o 
 -25   2   6     3115.30     3344.10    126.58 o 
 -24   2   6     6081.11     5201.13    115.87 o 
 -23   2   6     1228.84     1212.85     49.17 o 
 -22   2   6       41.37       65.66     39.22 o 
 -21   2   6    18301.03    18714.44    352.49 o 
 -20   2   6      167.38      220.48     47.02 o 
 -19   2   6       54.91      192.16     41.27 o 
 -18   2   6    11122.74    10624.66    198.87 o 
 -17   2   6     4381.32     4950.21    105.08 o 
 -16   2   6     3035.72     3270.01     82.08 o 
 -15   2   6     3326.98     3643.21     86.89 o 
 -14   2   6     8316.93     8634.47    152.13 o 
 -13   2   6    17225.64    16897.77    281.39 o 
 -12   2   6     6124.90     7463.55    140.83 o 
 -11   2   6     4825.08     5192.55    106.28 o 
 -10   2   6     1321.25     1617.40     51.43 o 
  -9   2   6    25042.69    27904.75    464.81 o 
  -8   2   6     1230.18     1341.22     41.22 o 
  -7   2   6    34788.87    32219.87    525.60 o 
  -6   2   6    20611.36    21580.71    341.58 o 
  -5   2   6     2199.69     2567.13     53.34 o 
  -4   2   6    62989.80    66852.65    988.93 o 
  -3   2   6    31247.09    28558.56    406.12 o 
  -2   2   6    94686.70    94608.44   1282.57 o 
  -1   2   6    15430.27    13820.65    201.82 o 
   0   2   6    34549.46    30914.45    418.37 o 
   1   2   6      553.88      411.86     15.11 o 
   2   2   6     3358.26     4759.22     71.28 o 
   3   2   6      413.18      448.68     27.93 o 
   4   2   6    83033.35    76697.44   1093.55 o 
   5   2   6     9743.30     8617.50    117.25 o 
   6   2   6    72644.70    64706.45    797.88 o 
   7   2   6      503.52      682.43     25.71 o 
   8   2   6   122421.89   116137.91   1648.47 o 
   9   2   6     5533.40     4671.07     88.45 o 
  10   2   6    15076.41    14958.17    235.29 o 
  11   2   6    27973.92    27069.33    362.93 o 
  12   2   6    16497.40    15867.59    240.45 o 
  13   2   6      617.58      671.51     40.23 o 
  14   2   6    70049.44    69479.28    986.32 o 
  15   2   6    10023.66    10582.42    170.25 o 
  16   2   6    72482.32    74310.63   1010.05 o 
  17   2   6       19.98      135.95     32.54 o 
  18   2   6    23609.92    25183.43    355.21 o 
  19   2   6      510.44      509.57     44.85 o 
  20   2   6      120.89       90.02     37.24 o 
  21   2   6     2283.91     2349.06     75.41 o 
  22   2   6     9618.63    10074.89    209.84 o 
  23   2   6      760.25     1086.62     42.54 o 
  24   2   6    21952.09    19456.49    453.37 o 
  25   2   6      143.25      154.34     55.24 o 
 -25   3   6      340.00      260.01    104.01 o 
 -24   3   6    13547.33    12451.63    312.24 o 
 -23   3   6      168.79      160.68     52.89 o 
 -22   3   6      200.60      252.96     36.61 o 
 -21   3   6     6443.28     5558.03    141.13 o 
 -20   3   6     2150.22     2414.97     78.24 o 
 -19   3   6     2890.71     3189.02     93.04 o 
 -18   3   6     5523.45     5415.22    120.07 o 
 -17   3   6      636.50      954.11     51.78 o 
 -16   3   6     1948.68     2000.09     84.47 o 
 -15   3   6     5506.11     4638.89    111.87 o 
 -14   3   6     3992.93     3664.42     93.16 o 
 -13   3   6    14364.59    14629.35    249.03 o 
 -12   3   6    10957.83    10853.07    190.49 o 
 -11   3   6     1671.65     1890.75     58.86 o 
 -10   3   6     1035.74     1565.27     49.09 o 
  -9   3   6       33.81      123.01     25.41 o 
  -8   3   6     1063.38     1090.75     37.83 o 
  -7   3   6    17084.23    17302.77    257.46 o 
  -6   3   6     8651.50     8688.21    140.62 o 
  -5   3   6    24064.64    21859.58    376.34 o 
  -4   3   6      218.69      167.65     21.71 o 
  -3   3   6      340.76      309.74     20.98 o 
  -2   3   6     3900.29     3666.07     73.33 o 
  -1   3   6     2206.99     2492.29     55.54 o 
   0   3   6     1175.98     1054.88     33.44 o 
   1   3   6    78512.48    78477.38   1130.52 o 
   2   3   6     4344.89     3572.84     77.94 o 
   3   3   6     4056.06     3250.34     64.03 o 
   4   3   6     3211.90     2947.76     60.33 o 
   5   3   6    67484.82    63361.57    829.94 o 
   6   3   6     1683.31     1738.97     39.63 o 
   7   3   6    15053.53    14039.00    189.78 o 
   8   3   6     1664.81     1889.40     43.18 o 
   9   3   6    12872.71    11756.55    159.67 o 
  10   3   6    10733.92    10561.66    153.11 o 
  11   3   6    39045.14    35645.02    453.80 o 
  12   3   6      164.96      179.94     32.79 o 
  13   3   6    15822.42    15592.33    227.37 o 
  14   3   6    17200.61    16787.19    243.91 o 
  15   3   6      267.65      343.54     40.81 o 
  16   3   6     2447.40     2204.91     67.34 o 
  17   3   6     6176.57     6711.34    138.45 o 
  18   3   6       32.82       69.09     50.02 o 
  19   3   6    15548.38    16363.95    301.27 o 
  20   3   6      563.67      682.61     47.31 o 
  21   3   6     3257.16     3013.70     71.54 o 
  22   3   6     2039.30     2299.72     83.80 o 
  23   3   6     2213.44     1793.55     74.41 o 
  24   3   6     2409.93     1936.20    113.56 o 
 -23   4   6     5975.07     5477.51    341.95 o 
 -22   4   6       48.97      179.79     49.18 o 
 -21   4   6     3621.04     3724.60    133.04 o 
 -20   4   6     2804.44     3457.27     80.35 o 
 -19   4   6     2376.79     2236.16     76.23 o 
 -18   4   6     1538.42     1980.57    103.95 o 
 -17   4   6      592.88      611.31     51.29 o 
 -16   4   6    28204.47    28308.07    622.97 o 
 -15   4   6     3555.55     3325.32     96.27 o 
 -14   4   6       71.55       98.74     45.84 o 
 -13   4   6      974.53     1083.68     59.90 o 
 -12   4   6     5005.22     4918.72    111.05 o 
 -11   4   6    16938.51    16405.99    273.10 o 
 -10   4   6    16958.51    17142.11    280.75 o 
  -9   4   6     2939.56     3297.39     91.83 o 
  -8   4   6    26226.43    25667.79    420.25 o 
  -7   4   6      522.22      508.64     32.92 o 
  -6   4   6    13722.81    12754.99    219.44 o 
  -5   4   6    16249.67    15621.07    262.20 o 
  -4   4   6     7720.43     7379.99    134.67 o 
  -3   4   6     4322.06     4674.77     93.38 o 
  -2   4   6    16326.64    17207.61    284.99 o 
  -1   4   6      414.76      525.53     35.03 o 
   0   4   6     5024.38     5275.30     97.44 o 
   1   4   6      468.17      446.13     27.72 o 
   2   4   6    50170.84    50718.78    723.97 o 
   3   4   6     2754.43     2817.73     57.53 o 
   4   4   6     2684.11     2585.51     53.79 o 
   5   4   6     7594.88     8648.48    125.56 o 
   6   4   6     6184.61     6023.34     95.13 o 
   7   4   6     3860.34     4509.03     80.12 o 
   8   4   6     7545.23     7661.04    125.17 o 
   9   4   6      221.79      524.08     34.51 o 
  10   4   6      433.87      465.71     40.05 o 
  11   4   6     5132.27     5574.58    111.03 o 
  12   4   6      479.20      503.94     44.46 o 
  13   4   6      297.78      389.68     48.52 o 
  14   4   6     1280.07     1421.48     75.18 o 
  15   4   6     3141.70     3231.61    119.34 o 
  16   4   6     5488.00     5726.69    201.83 o 
  17   4   6     4577.75     4161.09    132.01 o 
  18   4   6     4798.77     5328.15    113.39 o 
  19   4   6     1696.55     1595.09     89.09 o 
  20   4   6     1366.92     1660.35     83.66 o 
  21   4   6       32.25       99.16     43.68 o 
  22   4   6    10181.56     9940.41    338.26 o 
 -19   5   6      129.42      389.90    106.62 o 
 -18   5   6     4286.92     4219.58    203.11 o 
 -17   5   6      256.61      347.88     46.39 o 
 -16   5   6     1687.27     1629.77     75.80 o 
 -15   5   6       41.17       72.23     48.65 o 
 -14   5   6       73.80      228.73     52.99 o 
 -13   5   6     7627.19     8488.44    256.72 o 
 -12   5   6    19535.40    19229.69    405.74 o 
 -11   5   6     2446.34     2563.67    108.40 o 
 -10   5   6    14518.26    14392.19    275.86 o 
  -9   5   6     4327.32     4270.61    126.16 o 
  -8   5   6    46995.87    48667.94    922.59 o 
  -7   5   6     6393.56     6877.53    136.36 o 
  -6   5   6       66.91      186.30     36.32 o 
  -5   5   6     2486.05     2406.17     69.46 o 
  -4   5   6      466.80      754.33     43.84 o 
  -3   5   6    10607.81    10835.05    181.71 o 
  -2   5   6    42100.35    41553.88    620.80 o 
  -1   5   6      550.53      404.56     36.26 o 
   0   5   6    16367.91    17178.61    271.74 o 
   1   5   6     3444.24     3140.20     75.05 o 
   2   5   6    18545.23    19153.69    300.61 o 
   3   5   6     2646.55     2645.19     68.52 o 
   4   5   6     5243.12     5246.31    105.38 o 
   5   5   6    19504.13    20118.84    316.59 o 
   6   5   6     8451.80     8832.00    197.58 o 
   7   5   6      178.60      478.47     53.07 o 
   8   5   6     7403.29     7371.81    147.27 o 
   9   5   6      729.65      626.59     60.61 o 
  10   5   6    37220.59    36626.09    681.98 o 
  11   5   6     4446.16     4289.52    113.23 o 
  12   5   6     1857.10     1865.90     80.41 o 
  13   5   6     7019.68     7110.31    321.09 o 
  14   5   6    10255.50     9437.18    275.87 o 
  15   5   6     2214.73     2346.49    111.22 o 
  16   5   6     3691.73     3714.89    114.02 o 
  17   5   6     1319.01     1529.34    117.42 o 
  18   5   6     1374.46     1576.88     83.70 o 
  19   5   6     9775.36     9627.64    541.73 o 
 -15   6   6     7467.97     7936.71    306.86 o 
 -14   6   6      623.84      599.21     89.20 o 
 -13   6   6     5639.83     5829.23    195.89 o 
 -12   6   6      180.56      408.27     62.54 o 
 -11   6   6    10919.23    10390.16    317.31 o 
 -10   6   6      371.14      416.26     51.24 o 
  -9   6   6     2782.84     2963.35     95.22 o 
  -8   6   6       81.40       33.16     42.94 o 
  -7   6   6     2395.78     2435.81     84.01 o 
  -6   6   6      100.03       61.39     41.95 o 
  -5   6   6    25147.76    25547.61    520.42 o 
  -4   6   6     3568.73     3827.78    117.04 o 
  -3   6   6      491.95      520.95     57.07 o 
  -2   6   6    16568.48    15745.52    334.96 o 
  -1   6   6     4692.58     5126.35    158.64 o 
   0   6   6    10770.97    11048.41    246.04 o 
   1   6   6     2030.58     2026.23     84.39 o 
   2   6   6     2906.40     2717.95     97.05 o 
   3   6   6     6099.07     6163.80    158.16 o 
   4   6   6      628.25      629.25     57.42 o 
   5   6   6     3602.91     3934.93    120.91 o 
   6   6   6    22925.37    22337.59    440.78 o 
   7   6   6     8445.70     8181.33    200.89 o 
   8   6   6    13353.49    13135.27    294.36 o 
   9   6   6     2594.81     2775.61    109.07 o 
  10   6   6     4965.52     4613.01    149.08 o 
  11   6   6     1567.57     1433.05    104.87 o 
  12   6   6     4348.04     4748.02    252.03 o 
  13   6   6     6780.92     7224.28    498.33 o 
  14   6   6     7198.23     7807.83    306.22 o 
  15   6   6     4368.15     4008.32    156.56 o 
  -8   7   6     2119.37     1778.57    270.86 o 
  -7   7   6      420.26      191.76     83.43 o 
  -6   7   6      757.25      785.90     68.30 o 
  -5   7   6     3803.81     3858.16    228.74 o 
  -4   7   6      161.98      265.99     49.06 o 
  -3   7   6     1799.62     1794.91     88.06 o 
  -2   7   6      623.61      541.71     67.98 o 
  -1   7   6       22.45      -34.71     54.35 o 
   0   7   6      543.64      587.07     64.02 o 
   1   7   6      143.71      132.57     67.98 o 
   2   7   6     2399.69     2177.78    167.56 o 
   3   7   6    18192.63    18471.44    702.40 o 
   4   7   6      444.22      453.26     55.09 o 
   5   7   6      152.48      197.30     53.23 o 
   6   7   6      958.57     1285.48    116.73 o 
   7   7   6     3016.10     3926.03    216.99 o 
 -27   0   7      239.33      375.62     77.44 o 
 -25   0   7    13949.18    12519.17    425.75 o 
 -23   0   7     1973.36     1968.41    106.15 o 
 -21   0   7    18536.09    18092.94    408.53 o 
 -19   0   7    17280.02    20102.40    452.26 o 
 -17   0   7     8236.72     9098.34    303.65 o 
 -15   0   7     5962.44     7329.89    161.94 o 
 -13   0   7       35.34      438.06    167.33 o 
 -11   0   7   106039.89   127859.18   2808.57 o 
  -9   0   7    13077.28    14390.22    379.60 o 
  -7   0   7   158973.23   152906.61   4388.98 o 
  -5   0   7   133597.75   149327.89   3776.91 o 
   3   0   7     1970.78     3491.36     91.78 o 
   5   0   7    83431.07    79879.78   1636.16 o 
   7   0   7   168032.23   158824.31   3259.28 o 
   9   0   7    11584.00    11966.61    243.35 o 
  11   0   7    44741.55    47932.77   1079.45 o 
  13   0   7     4234.34     3664.97    103.84 o 
  15   0   7     2899.60     2846.97     88.58 o 
  17   0   7    40676.82    39934.30    741.45 o 
  19   0   7     7603.73     7747.12    176.61 o 
  21   0   7    25492.97    24437.29    562.14 o 
  23   0   7      635.44      366.63     57.54 o 
  25   0   7    16635.62    12912.42    615.06 o 
 -26   1   7     1145.22      859.88     57.45 o 
 -25   1   7     2111.17     2133.89     77.69 o 
 -24   1   7      344.81      463.65     49.99 o 
 -23   1   7    12922.63    12497.14    249.67 o 
 -22   1   7    16164.75    17288.19    304.85 o 
 -21   1   7     4817.13     5336.73    124.20 o 
 -20   1   7    11264.23    12209.08    211.15 o 
 -19   1   7    11246.14    12161.48    202.12 o 
 -18   1   7    25929.93    25770.64    381.93 o 
 -17   1   7      148.70      331.43     32.37 o 
 -16   1   7      300.90      727.96     38.19 o 
 -15   1   7      622.53      659.63     34.46 o 
 -14   1   7    57952.43    63308.64    852.77 o 
 -13   1   7    68378.73    71630.80   1056.01 o 
 -12   1   7    36364.13    35688.64    559.84 o 
 -11   1   7     4698.21     4698.17    113.49 o 
 -10   1   7    24874.24    22250.56    380.93 o 
  -9   1   7    10385.98     8199.05    148.09 o 
  -8   1   7    20196.40    21629.09    371.66 o 
  -7   1   7    14942.34    16282.38    279.03 o 
  -6   1   7     5316.31     5611.31    135.45 o 
  -5   1   7      637.42      418.66     21.63 o 
  -4   1   7   301117.91   311613.97   6229.48 o 
  -3   1   7    22140.30    23295.82    435.89 o 
  -2   1   7    21338.22    26948.46    578.77 o 
  -1   1   7   126593.20   130986.47   2797.35 o 
   0   1   7       82.12      605.20     40.35 o 
   1   1   7     1667.67     1298.35     44.07 o 
   2   1   7    66178.66    55640.21    815.28 o 
   3   1   7    79677.00    72847.91   1123.92 o 
   4   1   7    17823.10    13834.42    189.59 o 
   5   1   7      795.82      942.20     26.22 o 
   6   1   7    15320.29    18203.34    252.54 o 
   7   1   7       30.71      119.64     28.78 o 
   8   1   7    10212.37    13374.09    259.04 o 
   9   1   7    50802.95    51164.59    747.05 o 
  10   1   7    23202.40    22287.86    337.55 o 
  11   1   7     5889.69     5647.92    107.72 o 
  12   1   7     1867.47     2408.39     59.33 o 
  13   1   7    12691.62    13021.63    197.62 o 
  14   1   7    17135.57    19448.29    254.57 o 
  15   1   7     3872.15     4559.43     90.55 o 
  16   1   7       89.69      377.69     33.32 o 
  17   1   7      822.39      941.98     40.72 o 
  18   1   7      597.98      879.34     39.86 o 
  19   1   7     1783.94     1949.47     51.58 o 
  20   1   7      661.66      586.72     39.10 o 
  21   1   7     6276.24     6651.48    138.09 o 
  22   1   7      114.13      137.10     59.42 o 
  23   1   7      163.18      298.70     49.79 o 
  24   1   7     7980.43     6621.70    182.96 o 
  25   1   7     6186.51     5846.02    319.13 o 
  26   1   7     2223.68     2292.61    161.99 o 
 -26   2   7      119.10       71.32     47.82 o 
 -25   2   7    21579.19    21771.13    585.69 o 
 -24   2   7     2890.46     2474.02     73.36 o 
 -23   2   7    30747.24    28300.10    579.85 o 
 -22   2   7       93.41      166.63     38.67 o 
 -21   2   7      101.87       56.18     34.30 o 
 -20   2   7     2932.11     3278.47     85.58 o 
 -19   2   7    22513.16    24658.93    389.67 o 
 -18   2   7     1699.99     1995.24     67.55 o 
 -17   2   7    62471.79    64713.91    984.27 o 
 -16   2   7    22963.68    23293.23    375.22 o 
 -15   2   7    68552.02    63872.32    987.66 o 
 -14   2   7    15195.51    15970.15    253.76 o 
 -13   2   7     9731.34     8364.87    157.01 o 
 -12   2   7    22657.84    22071.89    354.23 o 
 -11   2   7     2900.52     3007.77     71.14 o 
 -10   2   7    32093.16    32717.94    501.38 o 
  -9   2   7   184431.27   197184.08   3352.75 o 
  -8   2   7     4003.24     5494.63    110.51 o 
  -7   2   7    50297.25    44824.00    769.37 o 
  -6   2   7     2424.29     2776.96     53.58 o 
  -5   2   7    70681.71    65565.91    996.61 o 
  -4   2   7      918.70      834.57     22.69 o 
  -3   2   7       12.81      131.49     11.85 o 
  -2   2   7     3394.28     4302.44     63.08 o 
  -1   2   7    38858.16    41273.43    584.22 o 
   0   2   7     8720.95     7776.05    127.45 o 
   1   2   7    37571.39    39210.09    566.87 o 
   2   2   7    37201.91    36843.05    533.38 o 
   3   2   7    15370.82    15800.88    232.47 o 
   4   2   7    20558.37    20753.35    310.52 o 
   5   2   7     8281.52     8856.67    132.05 o 
   6   2   7    33327.43    33449.64    478.67 o 
   7   2   7     2162.09     2463.53     52.71 o 
   8   2   7    14978.46    14131.66    216.70 o 
   9   2   7     1109.55     1425.26     48.16 o 
  10   2   7       13.53      121.58     25.38 o 
  11   2   7      628.68     1336.00     42.06 o 
  12   2   7     3880.99     3751.79     76.86 o 
  13   2   7      649.22      863.18     42.03 o 
  14   2   7     1827.47     2201.78     62.72 o 
  15   2   7     1078.94     1555.56     55.25 o 
  16   2   7      542.14      833.18     45.72 o 
  17   2   7     4665.86     5158.85     91.38 o 
  18   2   7      162.45      170.74     31.36 o 
  19   2   7       51.85       82.46     34.27 o 
  20   2   7     7140.50     7708.22    147.87 o 
  21   2   7       65.14       96.87     35.93 o 
  22   2   7      558.46      786.62     35.03 o 
  23   2   7      204.04      435.35     43.41 o 
  24   2   7      708.80      646.79     46.28 o 
  25   2   7     1687.82     1802.14    147.78 o 
 -25   3   7       72.30       49.38     93.16 o 
 -24   3   7     5856.38     5689.79    169.51 o 
 -23   3   7      107.13      124.39     51.95 o 
 -22   3   7     5415.12     5702.37    139.87 o 
 -21   3   7     5766.67     6351.12    134.03 o 
 -20   3   7    34063.56    33931.15    890.40 o 
 -19   3   7      325.40      535.54     46.03 o 
 -18   3   7     3725.57     3342.71     85.71 o 
 -17   3   7      892.71      952.90     52.44 o 
 -16   3   7     7618.09     8510.55    157.69 o 
 -15   3   7      106.35      200.16     40.84 o 
 -14   3   7    12099.62    12540.41    200.69 o 
 -13   3   7       15.50      114.27     34.76 o 
 -12   3   7    84334.67    82576.51   1237.17 o 
 -11   3   7     8310.65     8135.78    147.11 o 
 -10   3   7     4710.18     3938.72     81.33 o 
  -9   3   7     2239.18     2440.54     57.87 o 
  -8   3   7     4437.08     4598.61     87.92 o 
  -7   3   7     5269.46     5236.46     90.18 o 
  -6   3   7    62577.21    58169.64    828.13 o 
  -5   3   7     4865.65     5310.61     91.07 o 
  -4   3   7     9686.10     9578.77    172.60 o 
  -3   3   7      533.97     1361.27     41.25 o 
  -2   3   7    48619.07    47771.06    822.90 o 
  -1   3   7     1542.55     1624.49     45.20 o 
   0   3   7    18956.53    19821.05    329.52 o 
   1   3   7    27185.62    25694.16    422.92 o 
   2   3   7     2910.00     2394.56     53.06 o 
   3   3   7     5590.91     6054.84    109.49 o 
   4   3   7    28520.18    28961.07    400.65 o 
   5   3   7    51662.36    52617.52    716.60 o 
   6   3   7     8521.16     8916.92    130.58 o 
   7   3   7     2536.24     3142.14     62.61 o 
   8   3   7      466.21      452.38     26.60 o 
   9   3   7      168.67      275.24     25.78 o 
  10   3   7      834.73     1265.37     42.98 o 
  11   3   7     7216.44     6354.08    110.34 o 
  12   3   7    15445.93    14397.70    219.44 o 
  13   3   7    31080.55    28491.08    406.14 o 
  14   3   7     2076.05     1970.85     62.69 o 
  15   3   7     5992.63     6081.06    112.29 o 
  16   3   7     3053.66     3246.36     79.09 o 
  17   3   7     5308.90     5860.40    135.93 o 
  18   3   7     3490.46     3346.50    103.01 o 
  19   3   7      504.47      689.26     44.35 o 
  20   3   7       50.29       86.47     25.42 o 
  21   3   7     2107.10     1941.42     67.41 o 
  22   3   7     1193.58      868.18     57.08 o 
  23   3   7    14392.26    13659.40    372.51 o 
  24   3   7       13.42      135.06     75.57 o 
 -22   4   7      814.83      912.42     63.77 o 
 -21   4   7      560.89      790.48     67.77 o 
 -20   4   7       46.93       59.61     55.52 o 
 -19   4   7       23.95      107.77     42.52 o 
 -18   4   7     5958.89     5466.71    133.42 o 
 -17   4   7     5234.34     5318.86    123.92 o 
 -16   4   7      750.50      931.61     68.28 o 
 -15   4   7      238.12      373.20     45.58 o 
 -14   4   7      333.23      340.19     46.88 o 
 -13   4   7     3311.62     3877.16    134.97 o 
 -12   4   7      331.07      421.01     42.64 o 
 -11   4   7     5726.60     6130.66    124.73 o 
 -10   4   7      664.13      856.44     46.79 o 
  -9   4   7    35162.82    35358.41    526.82 o 
  -8   4   7     5808.07     6103.80    117.09 o 
  -7   4   7      960.22     1445.22     47.41 o 
  -6   4   7     3744.10     4049.56     87.30 o 
  -5   4   7      598.81      695.95     36.20 o 
  -4   4   7       68.31       66.62     25.08 o 
  -3   4   7    68775.13    66020.55   1039.51 o 
  -2   4   7       11.99      107.62     24.08 o 
  -1   4   7    19451.35    19326.79    301.83 o 
   0   4   7     8412.51     9390.58    156.87 o 
   1   4   7    27415.75    29732.27    455.89 o 
   2   4   7      574.21      647.79     32.63 o 
   3   4   7     4087.45     3729.01     77.10 o 
   4   4   7    15581.43    15413.81    233.39 o 
   5   4   7    40232.76    39384.74    543.34 o 
   6   4   7      104.78      190.74     26.78 o 
   7   4   7    14165.31    13441.96    193.06 o 
   8   4   7      141.86      430.11     33.86 o 
   9   4   7    48924.34    46989.69    700.11 o 
  10   4   7    15094.07    14679.37    221.15 o 
  11   4   7      970.24      897.03     48.32 o 
  12   4   7     3546.05     3481.02     88.88 o 
  13   4   7       27.73       99.23     47.97 o 
  14   4   7     4719.92     4250.08    137.34 o 
  15   4   7    27165.07    26361.78    515.01 o 
  16   4   7     2066.66     2234.61     81.68 o 
  17   4   7     3903.27     4198.50     99.42 o 
  18   4   7     6071.59     6168.37    143.14 o 
  19   4   7     6205.74     6221.32    160.25 o 
  20   4   7     6662.91     7125.91    223.66 o 
  21   4   7      246.84      442.51     47.28 o 
 -19   5   7       57.52        7.59     38.15 o 
 -18   5   7      664.55      480.48     85.93 o 
 -17   5   7     2854.76     3043.26    122.17 o 
 -16   5   7      205.69      207.95     35.67 o 
 -15   5   7     6477.34     6327.63    157.86 o 
 -14   5   7    15215.10    14940.68    330.86 o 
 -13   5   7     4573.21     4474.48    135.66 o 
 -12   5   7     6913.77     7173.83    183.11 o 
 -11   5   7    28240.39    28134.84    569.20 o 
 -10   5   7      130.89      140.46     38.15 o 
  -9   5   7     8887.89     9660.33    182.71 o 
  -8   5   7       65.26      122.72     38.66 o 
  -7   5   7     4773.95     5175.01    119.61 o 
  -6   5   7    33160.34    34175.36    843.34 o 
  -5   5   7     1596.84     1779.86     61.84 o 
  -4   5   7    12620.40    13374.56    231.43 o 
  -3   5   7    25115.63    24955.65    476.43 o 
  -2   5   7     1223.34     1499.47     86.89 o 
  -1   5   7    14700.87    14144.05    260.19 o 
   0   5   7     2144.68     1974.95     63.28 o 
   1   5   7    48424.75    47315.39    704.61 o 
   2   5   7    10117.15    10599.65    178.85 o 
   3   5   7     1955.58     2305.58     65.12 o 
   4   5   7    19975.92    20170.67    316.50 o 
   5   5   7       54.53      105.83     33.36 o 
   6   5   7     5056.79     5347.63    101.18 o 
   7   5   7    24809.46    25150.35    376.13 o 
   8   5   7     8388.66     7880.52    188.21 o 
   9   5   7    16190.48    15319.17    337.02 o 
  10   5   7     1760.33     1667.98     81.77 o 
  11   5   7     4604.11     4862.18    130.85 o 
  12   5   7     6506.53     6668.54    186.51 o 
  13   5   7     1084.75     1081.38     71.68 o 
  14   5   7      774.41      735.10     75.78 o 
  15   5   7     1372.00     1607.93     79.35 o 
  16   5   7      183.16      217.93     57.30 o 
  17   5   7     2007.60     2291.75    141.84 o 
  18   5   7      202.74      196.09     51.57 o 
 -15   6   7     6205.63     6643.27    401.06 o 
 -14   6   7    12913.89    11851.50    319.93 o 
 -13   6   7     6505.67     6063.50    230.52 o 
 -12   6   7     3046.36     3299.85    204.07 o 
 -11   6   7     5276.97     4906.18    154.52 o 
 -10   6   7      809.50      949.07     63.70 o 
  -9   6   7    12049.36    11646.75    248.95 o 
  -8   6   7     8278.64     8368.98    191.81 o 
  -7   6   7    24371.43    24429.36    414.81 o 
  -6   6   7     6084.43     6304.43    135.61 o 
  -5   6   7     2337.65     2272.03     76.74 o 
  -4   6   7     4930.73     5391.98    147.96 o 
  -3   6   7      788.67      880.76     55.10 o 
  -2   6   7     4213.05     4254.12    110.52 o 
  -1   6   7     2173.69     2283.96     79.20 o 
   0   6   7    11552.76    11553.67    231.87 o 
   1   6   7     4509.17     4201.22    109.81 o 
   2   6   7     2081.19     2113.24     76.80 o 
   3   6   7      728.33      992.01     57.76 o 
   4   6   7    18885.25    19015.46    348.49 o 
   5   6   7      216.70      277.99     43.10 o 
   6   6   7      198.36      228.39     43.90 o 
   7   6   7        4.92       84.14     42.27 o 
   8   6   7      108.40      111.23     46.79 o 
   9   6   7      296.82      377.79     54.96 o 
  10   6   7     7735.85     7029.34    178.84 o 
  11   6   7       44.40      142.40     64.65 o 
  12   6   7     3624.38     3877.11    164.59 o 
  13   6   7      566.84      660.31     54.22 o 
  14   6   7     2976.64     3429.76    123.82 o 
  -7   7   7      378.43      335.21    184.44 o 
  -6   7   7       40.34       23.05     58.20 o 
  -5   7   7     2153.65     1738.40    173.61 o 
  -4   7   7     8432.12     8650.46    522.08 o 
  -3   7   7      726.87      820.93     95.19 o 
  -2   7   7      122.90       67.80     41.45 o 
  -1   7   7      910.29      936.57     61.51 o 
   0   7   7       24.20      147.17     51.09 o 
   1   7   7     1507.37     1208.38     94.36 o 
   2   7   7     1312.64     1507.64    146.15 o 
   3   7   7     4418.61     4458.51    262.69 o 
   4   7   7       33.96       35.82     49.24 o 
   5   7   7     5070.47     4835.31    696.99 o 
 -26   0   8     9170.00     8730.49    430.61 o 
 -24   0   8    15114.43    13565.16    639.56 o 
 -22   0   8     4043.21     3624.41    148.90 o 
 -20   0   8      734.20      922.35     70.42 o 
 -18   0   8    28101.72    30374.52    694.74 o 
 -16   0   8     1493.41     1684.73     64.52 o 
 -14   0   8    69706.48    74097.55   1354.96 o 
 -12   0   8      411.07      544.62     58.98 o 
 -10   0   8    75331.08    87175.11   2214.52 o 
  -8   0   8    24051.25    25402.55    590.45 o 
  -6   0   8      626.45      161.33     29.54 o 
  -4   0   8     1223.49      511.80     38.91 o 
   2   0   8    70941.33    71162.34   2297.31 o 
   4   0   8    81236.98    75734.60   1548.49 o 
   6   0   8    17428.50    16073.78    317.52 o 
   8   0   8   167740.73   160710.48   3179.47 o 
  10   0   8    67784.61    74344.45   1508.27 o 
  12   0   8    40469.66    46355.58    873.12 o 
  14   0   8    34035.51    35037.53    653.22 o 
  16   0   8    54900.30    59241.37    994.65 o 
  18   0   8    38572.61    39553.87    674.71 o 
  20   0   8    29826.15    29324.22    602.81 o 
  22   0   8     2655.66     3134.59    118.66 o 
  24   0   8     7051.99     7702.78    402.18 o 
 -26   1   8     6139.62     5357.44    171.40 o 
 -25   1   8     1487.02     1300.83     68.84 o 
 -24   1   8      540.39      698.72     47.09 o 
 -23   1   8      125.29      189.74     40.45 o 
 -22   1   8     7763.11     8095.55    189.11 o 
 -21   1   8    11541.15    11750.48    257.58 o 
 -20   1   8     2686.27     3057.98     79.71 o 
 -19   1   8       14.23      142.77     33.79 o 
 -18   1   8    14636.84    15329.38    239.34 o 
 -17   1   8     2856.50     2919.08     68.43 o 
 -16   1   8      263.48      446.67     33.47 o 
 -15   1   8     3931.68     4254.03     83.40 o 
 -14   1   8    10076.52    10529.87    159.29 o 
 -13   1   8     4076.60     4679.62    104.34 o 
 -12   1   8      425.15      434.97     44.77 o 
 -11   1   8      913.43      550.26     82.00 o 
 -10   1   8    40983.90    38667.33    663.19 o 
  -9   1   8      414.08      323.97     29.41 o 
  -8   1   8     1671.54     1065.86     39.00 o 
  -7   1   8      163.80      106.02     20.31 o 
  -6   1   8    19265.23    16829.69    324.74 o 
  -5   1   8     3937.28     2955.34     61.64 o 
  -4   1   8    16227.57    16423.97    272.98 o 
  -3   1   8    14179.98    13120.50    362.05 o 
  -2   1   8    18125.97    16832.41    937.66 o 
  -1   1   8    23388.32    21987.10    548.37 o 
   0   1   8    45468.29    39725.65    941.45 o 
   1   1   8    66034.43    72612.11   1302.19 o 
   2   1   8    25094.65    19755.44    309.28 o 
   3   1   8    23543.76    28488.21    523.16 o 
   4   1   8    15083.51    15622.75    287.71 o 
   5   1   8   122878.56   118894.19   1844.26 o 
   6   1   8     4649.65     4378.23     73.50 o 
   7   1   8     3056.53     2946.80     60.06 o 
   8   1   8     1520.12     1894.12     48.57 o 
   9   1   8      171.41      406.36     62.58 o 
  10   1   8     1909.80     3047.57     88.59 o 
  11   1   8    16080.07    16391.75    278.06 o 
  12   1   8    33603.21    34201.65    537.75 o 
  13   1   8    33552.25    36375.91    606.49 o 
  14   1   8      699.06      749.54     33.92 o 
  15   1   8    24206.67    24152.33    323.67 o 
  16   1   8    18580.96    19526.52    267.26 o 
  17   1   8      576.77      382.78     30.16 o 
  18   1   8     1683.67     1719.30     48.27 o 
  19   1   8    18952.46    21755.68    290.61 o 
  20   1   8       25.36      109.99     31.72 o 
  21   1   8     8796.87     8388.00    153.41 o 
  22   1   8     1779.78     1720.57     56.13 o 
  23   1   8    16813.35    14737.15    353.32 o 
  24   1   8      790.35     1089.82    132.81 o 
  25   1   8       41.50      187.06     80.06 o 
 -26   2   8      850.72      715.69    122.71 o 
 -25   2   8     1687.45     1892.13     81.77 o 
 -24   2   8     1129.88     1054.34     53.12 o 
 -23   2   8     3314.47     3160.88     91.42 o 
 -22   2   8     1275.42     1196.79     64.66 o 
 -21   2   8      162.72      146.17     31.75 o 
 -20   2   8      155.49      177.60     29.28 o 
 -19   2   8     1579.45     1728.09     58.60 o 
 -18   2   8     2904.95     3443.50     83.20 o 
 -17   2   8       79.78      179.17     35.70 o 
 -16   2   8      257.57      458.16     39.87 o 
 -15   2   8     2042.98     2343.43     68.36 o 
 -14   2   8     7674.54     7325.43    134.09 o 
 -13   2   8       48.48      104.55     31.00 o 
 -12   2   8     4652.84     4635.78     99.76 o 
 -11   2   8    22149.32    22901.19    346.87 o 
 -10   2   8     4842.96     5005.05     95.50 o 
  -9   2   8     6745.55     7058.50    138.77 o 
  -8   2   8     9150.85     8422.86    158.51 o 
  -7   2   8    10638.85     9770.21    189.46 o 
  -6   2   8    41489.13    40746.00    740.15 o 
  -5   2   8    22387.92    21440.01    411.17 o 
  -4   2   8    20767.77    21288.38    383.85 o 
  -3   2   8    11600.74    10655.98    163.67 o 
  -2   2   8     9703.08    10798.61    165.38 o 
  -1   2   8    28131.14    26292.05    390.87 o 
   0   2   8    12702.13    13013.27    216.94 o 
   1   2   8      298.54      489.39     20.13 o 
   2   2   8    33690.89    32721.74    493.53 o 
   3   2   8       50.19      146.43     14.67 o 
   4   2   8    30546.89    27414.23    395.60 o 
   5   2   8    23065.67    26199.54    364.22 o 
   6   2   8     3347.08     3210.78     61.06 o 
   7   2   8      228.09      394.61     32.75 o 
   8   2   8     1400.51     1868.68     48.15 o 
   9   2   8      968.24      728.54     34.93 o 
  10   2   8    14399.41    15435.12    211.29 o 
  11   2   8    14080.70    14066.02    200.27 o 
  12   2   8       17.14       98.88     28.35 o 
  13   2   8     8506.35     8763.23    140.44 o 
  14   2   8       55.32      409.46     36.88 o 
  15   2   8     2537.52     2903.70     71.70 o 
  16   2   8     5714.69     6741.92    113.30 o 
  17   2   8     7425.53     7492.23    117.57 o 
  18   2   8     3414.27     3959.22     80.69 o 
  19   2   8    10002.32    10395.14    187.15 o 
  20   2   8     1474.24     1969.15     62.31 o 
  21   2   8     2152.68     2192.24     58.52 o 
  22   2   8     4458.18     5693.62    132.09 o 
  23   2   8     1497.73     1095.83     62.57 o 
  24   2   8     7717.59     7490.92    304.16 o 
  25   2   8     1173.79     1058.39    115.60 o 
 -24   3   8       97.79      149.86     44.29 o 
 -23   3   8     1699.54     1294.73     75.59 o 
 -22   3   8      102.53      189.15     41.13 o 
 -21   3   8      179.86      262.53     45.53 o 
 -20   3   8    23168.65    23441.89    442.37 o 
 -19   3   8     9814.36     9529.97    167.26 o 
 -18   3   8     1251.22     1470.18     57.36 o 
 -17   3   8     1777.21     2383.24     73.63 o 
 -16   3   8    12555.75    12717.96    214.98 o 
 -15   3   8     3280.82     3011.98     82.64 o 
 -14   3   8      337.16      502.01     43.96 o 
 -13   3   8     8769.69     8286.72    154.24 o 
 -12   3   8      767.49      650.00     43.55 o 
 -11   3   8    13833.86    14310.48    215.94 o 
 -10   3   8    19281.10    18711.31    272.11 o 
  -9   3   8      409.62      767.29     34.32 o 
  -8   3   8    59318.68    56773.75    855.18 o 
  -7   3   8      178.35      399.24     30.11 o 
  -6   3   8    11240.68    10568.44    162.19 o 
  -5   3   8     1618.27     1727.65     42.00 o 
  -4   3   8    12778.50    12574.77    207.55 o 
  -3   3   8    12075.44    11164.63    215.67 o 
  -2   3   8    14461.19    13848.18    245.57 o 
  -1   3   8      528.26      314.65     29.28 o 
   0   3   8    32332.06    34562.97    594.22 o 
   1   3   8    10073.93    10544.79    191.87 o 
   2   3   8    40920.13    38525.69    614.37 o 
   3   3   8    39723.40    39064.00    554.90 o 
   4   3   8    26034.14    23465.97    327.10 o 
   5   3   8      119.56      302.20     25.26 o 
   6   3   8      589.89      516.17     24.82 o 
   7   3   8    30134.08    30129.87    386.82 o 
   8   3   8       98.67      173.22     22.82 o 
   9   3   8      378.19      402.57     31.37 o 
  10   3   8    34018.52    32174.98    417.62 o 
  11   3   8     1222.51     1283.55     47.66 o 
  12   3   8    14634.79    13966.64    226.14 o 
  13   3   8    21659.42    20366.38    299.86 o 
  14   3   8    14561.99    14318.28    221.13 o 
  15   3   8     5325.57     5623.56    110.17 o 
  16   3   8       42.06       88.78     40.22 o 
  17   3   8     2539.51     3013.36     98.83 o 
  18   3   8      440.24      560.68     37.05 o 
  19   3   8     1864.09     2448.17     71.77 o 
  20   3   8     2028.09     2130.42     77.08 o 
  21   3   8    14376.58    14512.68    342.46 o 
  22   3   8    15684.30    14922.76    490.66 o 
  23   3   8     2685.97     2400.33    109.07 o 
 -22   4   8     1483.28     1445.05     73.34 o 
 -21   4   8     6907.36     6345.72    245.43 o 
 -20   4   8      281.39      516.11     46.92 o 
 -19   4   8     8529.30     8211.55    172.42 o 
 -18   4   8     1801.55     1645.50     62.36 o 
 -17   4   8       66.62       98.15     41.14 o 
 -16   4   8    27190.33    26016.67    555.97 o 
 -15   4   8       34.67      118.80     52.89 o 
 -14   4   8        0.61       40.09     39.05 o 
 -13   4   8     7202.87     6929.96    151.11 o 
 -12   4   8    15591.99    15852.86    265.36 o 
 -11   4   8     9918.73     9819.20    176.13 o 
 -10   4   8    12151.62    11972.08    213.24 o 
  -9   4   8     6145.07     6327.75    111.85 o 
  -8   4   8      516.93      742.42     37.94 o 
  -7   4   8     4653.32     5233.97    109.74 o 
  -6   4   8     3745.89     3849.30     84.50 o 
  -5   4   8     1422.29     1575.43     49.64 o 
  -4   4   8     8990.40     9102.95    153.41 o 
  -3   4   8    27128.72    27589.32    423.02 o 
  -2   4   8     7114.26     7420.29    128.59 o 
  -1   4   8    11187.39    12146.07    196.73 o 
   0   4   8    21105.79    19272.79    301.68 o 
   1   4   8     3138.03     3686.93     75.93 o 
   2   4   8      635.05      718.73     34.01 o 
   3   4   8     4689.13     5308.15     93.40 o 
   4   4   8     4718.47     4852.98     90.89 o 
   5   4   8     2359.17     2534.21     57.12 o 
   6   4   8    28863.24    26602.66    390.50 o 
   7   4   8     7651.70     7373.24    122.10 o 
   8   4   8    36024.31    33973.72    472.11 o 
   9   4   8     6223.07     5695.27    107.30 o 
  10   4   8    53015.72    50285.67    710.10 o 
  11   4   8      681.78      667.02     46.77 o 
  12   4   8      251.05      258.30     48.26 o 
  13   4   8       72.19       93.25     39.11 o 
  14   4   8      360.18      759.21     55.54 o 
  15   4   8    11654.00    11232.11    219.23 o 
  16   4   8    13695.74    14508.15    326.58 o 
  17   4   8     2420.33     2652.36     94.38 o 
  18   4   8    38033.39    38734.46    734.33 o 
  19   4   8     3622.85     3425.71    106.01 o 
  20   4   8     5371.09     5108.95    215.09 o 
  21   4   8      265.64      222.87    108.31 o 
 -19   5   8     4610.94     4173.32    273.11 o 
 -18   5   8      842.79      849.37     62.13 o 
 -17   5   8      220.71      263.22     47.92 o 
 -16   5   8     4401.04     3636.05    127.62 o 
 -15   5   8     1335.64     1227.19     53.20 o 
 -14   5   8    10153.72     9970.03    219.65 o 
 -13   5   8     2536.19     2605.73    100.48 o 
 -12   5   8     6653.24     6654.27    171.36 o 
 -11   5   8       73.56      106.07     46.66 o 
 -10   5   8       20.22      178.77     46.04 o 
  -9   5   8       66.30      119.64     40.66 o 
  -8   5   8     2552.83     3103.15     87.76 o 
  -7   5   8      248.71      401.01     41.78 o 
  -6   5   8    22376.97    22433.92    433.80 o 
  -5   5   8      107.64      224.47     46.85 o 
  -4   5   8      479.55      673.22     42.41 o 
  -3   5   8     1621.78     1739.26     58.53 o 
  -2   5   8     4003.12     3946.11    127.73 o 
  -1   5   8      349.83      531.10     41.98 o 
   0   5   8     3249.16     3287.11     80.42 o 
   1   5   8     3861.53     4113.80     92.95 o 
   2   5   8      128.69      184.55     35.97 o 
   3   5   8    10830.49    10373.62    186.32 o 
   4   5   8     1015.89      956.38     51.22 o 
   5   5   8    16102.67    15450.22    291.93 o 
   6   5   8      310.34      485.67     41.98 o 
   7   5   8    10051.95    10343.05    209.90 o 
   8   5   8     1431.95     1576.02    100.81 o 
   9   5   8      172.63      203.77     45.58 o 
  10   5   8      649.57      680.56     58.64 o 
  11   5   8     3987.16     4339.91    175.04 o 
  12   5   8     3422.85     3077.93    146.64 o 
  13   5   8    12265.34    12121.90    305.17 o 
  14   5   8     3183.74     3308.59    109.34 o 
  15   5   8     5586.71     5359.17    140.03 o 
  16   5   8      520.62      700.48     78.53 o 
  17   5   8      131.33      373.71     53.84 o 
  18   5   8     2878.95     2628.58    118.31 o 
 -14   6   8      684.49      979.58    108.85 o 
 -13   6   8     3416.14     3478.60    148.77 o 
 -12   6   8     8407.06     8740.22    241.61 o 
 -11   6   8     3613.74     3373.35    102.68 o 
 -10   6   8      539.28      717.33     44.58 o 
  -9   6   8    11341.90    11461.18    228.02 o 
  -8   6   8      353.78      424.46     47.27 o 
  -7   6   8     1179.12     1271.79     62.98 o 
  -6   6   8    15641.15    15600.12    297.21 o 
  -5   6   8      107.11       79.22     40.11 o 
  -4   6   8    13909.04    13964.42    269.71 o 
  -3   6   8    16977.73    16686.80    314.55 o 
  -2   6   8     2850.49     2881.32     87.36 o 
  -1   6   8      204.05      176.53     39.90 o 
   0   6   8     1008.94      986.19     54.98 o 
   1   6   8     2451.56     2278.16    118.87 o 
   2   6   8     3145.83     3138.55     95.52 o 
   3   6   8      259.80      328.57     41.70 o 
   4   6   8     9607.36     9082.62    219.59 o 
   5   6   8     5641.38     5540.61    123.75 o 
   6   6   8     2682.47     3017.75     87.29 o 
   7   6   8     2424.45     2522.16     83.46 o 
   8   6   8      708.40      704.09     61.14 o 
   9   6   8     3745.64     3395.15    103.97 o 
  10   6   8       25.36      140.46     45.75 o 
  11   6   8     1611.75     1910.30     86.99 o 
  12   6   8     1254.58     1264.16     71.68 o 
  13   6   8        7.82       41.40     60.78 o 
  14   6   8      150.35       60.98     98.02 o 
  -7   7   8     3697.68     3866.92    401.06 o 
  -6   7   8    12909.08    15567.19   1090.19 o 
  -5   7   8      158.89       92.16     95.50 o 
  -4   7   8     1621.90     1917.64    419.95 o 
  -3   7   8      674.27      396.22    157.49 o 
  -2   7   8     2387.32     2350.35    273.29 o 
  -1   7   8    14064.73    14570.37   1095.53 o 
   0   7   8     8946.75     9847.45    918.72 o 
   1   7   8      371.60      460.70     75.34 o 
   2   7   8    23545.62    23947.11   2256.82 o 
   3   7   8     2395.51     2536.22    379.25 o 
   4   7   8     5017.48     5352.94    560.81 o 
 -25   0   9     2929.77     3574.71    158.72 o 
 -23   0   9    86982.33    81525.44   2082.20 o 
 -21   0   9    20904.78    19505.52    510.35 o 
 -19   0   9      280.56      486.49     60.38 o 
 -17   0   9    21408.46    23124.35    472.10 o 
 -15   0   9   145955.84   160909.42   2914.13 o 
 -13   0   9    84593.70    88998.80   1876.23 o 
 -11   0   9    52034.06    57069.44   1457.05 o 
  -9   0   9    39796.54    38905.38   1001.37 o 
  -7   0   9    44847.06    45492.35   1349.97 o 
  -5   0   9   338997.47   356049.00   9459.89 o 
   3   0   9   123489.05   131531.45   3594.02 o 
   5   0   9    66371.16    72447.95   1482.48 o 
   7   0   9    31067.74    33498.82    644.77 o 
   9   0   9      548.10      513.26     53.17 o 
  11   0   9       99.31      101.07     35.42 o 
  13   0   9    37451.44    42741.24    772.26 o 
  15   0   9     2146.90     2600.63     74.06 o 
  17   0   9     8721.59    10247.08    198.76 o 
  19   0   9     3249.14     2584.73     90.57 o 
  21   0   9     4090.93     4498.87    151.42 o 
  23   0   9      212.27      153.68     51.12 o 
  25   0   9      881.38      559.69     94.65 o 
 -26   1   9    16983.28    14576.13    351.60 o 
 -25   1   9        2.94        4.41     62.45 o 
 -24   1   9      667.47      572.33     43.50 o 
 -23   1   9     7113.14     6523.25    167.23 o 
 -22   1   9       14.42       76.74     61.39 o 
 -21   1   9      709.21      777.45     53.41 o 
 -20   1   9    27542.18    29808.35    499.43 o 
 -19   1   9    33785.31    37274.66    574.99 o 
 -18   1   9    41007.50    44223.30    678.19 o 
 -17   1   9       27.70       63.58     30.12 o 
 -16   1   9    43166.56    46578.72    709.32 o 
 -15   1   9     8516.58     8586.11    153.19 o 
 -14   1   9     1139.89     1514.31     49.06 o 
 -13   1   9    14363.79    13853.01    238.61 o 
 -12   1   9    45318.95    45065.78    746.19 o 
 -11   1   9     1563.12     1968.95     71.88 o 
 -10   1   9    46812.05    45131.07    829.70 o 
  -9   1   9    55608.01    51705.68    946.66 o 
  -8   1   9    54470.83    53591.06   1078.23 o 
  -7   1   9    21713.24    22967.26    630.11 o 
  -6   1   9     1595.86      924.11     42.33 o 
  -5   1   9    13025.60    13032.53    263.20 o 
  -4   1   9    14077.65    12224.93    217.68 o 
  -3   1   9      291.24      357.37     18.19 o 
  -2   1   9   253350.45   238499.00  10508.89 o 
  -1   1   9    16680.73    16746.00    402.67 o 
   0   1   9    14133.82    14762.52    344.31 o 
   1   1   9     2141.56     2366.88     52.28 o 
   2   1   9      602.69      529.83     24.84 o 
   3   1   9    65132.38    59182.40    962.91 o 
   4   1   9    18766.48    19988.36    268.72 o 
   5   1   9     1891.79     2090.92     42.05 o 
   6   1   9    25011.04    26075.68    345.21 o 
   7   1   9    36480.35    37187.19    542.64 o 
   8   1   9    18965.95    21815.28    365.60 o 
   9   1   9     9522.39     8934.52    154.82 o 
  10   1   9     6489.67     6459.37    114.04 o 
  11   1   9      922.18      909.65     35.45 o 
  12   1   9    26156.05    29339.60    473.61 o 
  13   1   9    26814.30    26504.88    409.39 o 
  14   1   9     2354.09     2326.20     52.02 o 
  15   1   9     9889.29    10739.95    147.25 o 
  16   1   9    22928.21    22586.47    291.57 o 
  17   1   9     8518.85     9498.82    137.18 o 
  18   1   9      365.35      445.27     30.96 o 
  19   1   9      963.69     1013.74     42.59 o 
  20   1   9      260.82      191.63     35.97 o 
  21   1   9     1171.81     1523.58     49.99 o 
  22   1   9      202.73      191.06     33.34 o 
  23   1   9     1279.67     1380.79     83.16 o 
  24   1   9     1571.46     1031.45    125.33 o 
  25   1   9     7169.86     6663.85    348.31 o 
 -26   2   9     1108.19     1072.98    137.30 o 
 -25   2   9      100.58      102.95     58.16 o 
 -24   2   9     1746.45     1535.25     80.90 o 
 -23   2   9     8186.12     7761.50    166.91 o 
 -22   2   9       17.88      137.74     49.65 o 
 -21   2   9    14335.32    13629.64    273.85 o 
 -20   2   9      239.42      282.66     42.19 o 
 -19   2   9     6593.76     6650.84    114.78 o 
 -18   2   9     8048.25     8431.27    139.69 o 
 -17   2   9     2744.33     3763.36     87.51 o 
 -16   2   9     1682.43     2112.46     64.36 o 
 -15   2   9     5638.44     6285.89    120.33 o 
 -14   2   9    11495.74    11071.98    184.64 o 
 -13   2   9     4494.70     4378.46    119.98 o 
 -12   2   9     4906.33     4304.05     99.05 o 
 -11   2   9       40.36      122.53     31.41 o 
 -10   2   9     7337.36     6690.22    122.23 o 
  -9   2   9    11310.07    10635.15    198.75 o 
  -8   2   9    14950.07    16180.41    312.85 o 
  -7   2   9    55498.96    56261.24   1118.53 o 
  -6   2   9      154.69      232.20     39.67 o 
  -5   2   9     7059.96     8636.83    164.36 o 
  -4   2   9     9148.55     9183.27    158.58 o 
  -3   2   9     1020.91      319.14     15.91 o 
  -2   2   9     7594.62     8108.33    142.84 o 
  -1   2   9    72920.84    62837.59   1137.45 o 
   0   2   9    12105.60    10448.80    252.59 o 
   1   2   9    35114.23    28916.96    562.80 o 
   2   2   9     8595.18     8889.05    151.88 o 
   3   2   9    72207.20    77097.55   1273.08 o 
   4   2   9    11931.90     8889.71    131.61 o 
   5   2   9      899.73      737.36     35.30 o 
   6   2   9     4538.31     6032.39    100.14 o 
   7   2   9    53386.87    50871.76    694.98 o 
   8   2   9     3540.59     3256.05     67.42 o 
   9   2   9    36157.28    33425.12    451.48 o 
  10   2   9    12761.93    12935.67    181.33 o 
  11   2   9    44709.96    43813.18    584.36 o 
  12   2   9       30.40      176.01     27.34 o 
  13   2   9     8972.37     9135.83    137.84 o 
  14   2   9     5204.37     4991.69     84.51 o 
  15   2   9       10.84      143.05     34.74 o 
  16   2   9       88.77      152.30     27.76 o 
  17   2   9    24543.23    24497.56    314.09 o 
  18   2   9     2074.89     2200.54     64.67 o 
  19   2   9    11293.91    11122.13    182.69 o 
  20   2   9       59.33      178.24     28.70 o 
  21   2   9    17179.21    15222.73    322.72 o 
  22   2   9     8062.35     7961.01    181.37 o 
  23   2   9     1563.19     1688.32    270.30 o 
  24   2   9      198.72      181.31     64.07 o 
  25   2   9       92.45        3.37     68.84 o 
 -24   3   9     3789.14     3669.82    117.52 o 
 -23   3   9     3620.02     3522.00    121.38 o 
 -22   3   9     1395.72     1870.67     76.55 o 
 -21   3   9     9862.16    10054.35    211.50 o 
 -20   3   9     1559.42     1977.22     79.74 o 
 -19   3   9     8705.62     8572.70    183.19 o 
 -18   3   9    35853.26    36986.66    574.30 o 
 -17   3   9    22981.21    23612.44    343.08 o 
 -16   3   9     7166.86     7045.10    136.18 o 
 -15   3   9     5593.81     5815.29    119.99 o 
 -14   3   9      246.85      265.38     39.66 o 
 -13   3   9       57.74      144.29     40.58 o 
 -12   3   9    15742.73    16265.16    265.92 o 
 -11   3   9    38434.42    38913.11    571.93 o 
 -10   3   9    42622.24    42802.35    650.37 o 
  -9   3   9    11297.68    11423.90    176.18 o 
  -8   3   9     2429.82     2926.25     69.09 o 
  -7   3   9    21709.05    21135.63    328.19 o 
  -6   3   9    10525.50    11406.63    183.50 o 
  -5   3   9     3636.02     3437.53     59.99 o 
  -4   3   9   105628.99   103780.26   1455.70 o 
  -3   3   9     7349.95     7087.67    124.56 o 
  -2   3   9    28884.77    31877.97    511.67 o 
  -1   3   9    10520.76     9508.58    161.98 o 
   0   3   9    44547.37    46228.57    737.75 o 
   1   3   9    44661.32    41315.22    661.51 o 
   2   3   9     2549.23     1939.08     45.22 o 
   3   3   9    15814.99    16455.15    241.48 o 
   4   3   9    13096.61    11217.75    180.42 o 
   5   3   9    10484.98    10564.60    154.63 o 
   6   3   9    35091.76    35271.76    478.63 o 
   7   3   9     2182.34     2349.97     50.34 o 
   8   3   9    20464.70    21890.59    272.23 o 
   9   3   9     4206.01     4205.71     76.57 o 
  10   3   9     1413.53     1196.41     44.67 o 
  11   3   9    19891.48    19372.35    275.54 o 
  12   3   9     1096.36     1239.29     46.30 o 
  13   3   9     7737.34     7074.38    119.36 o 
  14   3   9    28055.90    27248.49    386.34 o 
  15   3   9     4894.76     4988.50     96.79 o 
  16   3   9      327.44      616.94     35.64 o 
  17   3   9        9.77       43.66     29.21 o 
  18   3   9     4477.45     4118.42    124.82 o 
  19   3   9     7218.08     7810.79    253.34 o 
  20   3   9      320.65      297.14     45.30 o 
  21   3   9      324.50      394.91     36.39 o 
  22   3   9       57.81       52.82     53.69 o 
  23   3   9     1503.05     1500.22     83.33 o 
 -22   4   9     1205.87     1247.24    100.96 o 
 -21   4   9    24596.39    24173.47    575.16 o 
 -20   4   9       33.13       52.63     40.10 o 
 -19   4   9      247.05      345.08     45.04 o 
 -18   4   9      114.28      130.45     46.90 o 
 -17   4   9     4957.42     5381.87    163.64 o 
 -16   4   9     8619.51     8917.76    257.04 o 
 -15   4   9    29996.21    29259.26    663.25 o 
 -14   4   9     1319.15     1411.00     60.48 o 
 -13   4   9    69010.59    68375.01   1030.15 o 
 -12   4   9     4050.59     4082.00     97.36 o 
 -11   4   9     6832.47     6948.65    135.23 o 
 -10   4   9      809.24      856.53     43.90 o 
  -9   4   9       26.93      141.49     27.34 o 
  -8   4   9     2724.48     3064.14     67.63 o 
  -7   4   9   101571.19   101893.10   1536.66 o 
  -6   4   9     6500.24     7233.97    123.61 o 
  -5   4   9    17195.65    17023.98    254.35 o 
  -4   4   9     4059.67     3732.83     76.98 o 
  -3   4   9    61459.99    61085.39    862.81 o 
  -2   4   9     4017.74     3666.48     70.73 o 
  -1   4   9      163.43      294.30     31.76 o 
   0   4   9      102.53      108.35     20.97 o 
   1   4   9     8497.18     8967.39    136.84 o 
   2   4   9     5119.15     4885.55     89.29 o 
   3   4   9    19829.63    19618.38    282.80 o 
   4   4   9     6120.88     6318.85    116.37 o 
   5   4   9     6876.41     6919.98    126.91 o 
   6   4   9    17118.02    16360.21    219.96 o 
   7   4   9     3542.22     4114.85     75.31 o 
   8   4   9      138.00      231.05     27.39 o 
   9   4   9       59.14      208.21     27.85 o 
  10   4   9     1088.00     1240.41     42.92 o 
  11   4   9     3046.72     3117.70     70.44 o 
  12   4   9     6123.32     6345.09    126.94 o 
  13   4   9     1278.98     1595.56     80.19 o 
  14   4   9     3758.67     4416.00    139.21 o 
  15   4   9     2653.60     2411.23    120.47 o 
  16   4   9     4438.34     4701.88    129.24 o 
  17   4   9      224.57      464.93     49.77 o 
  18   4   9      108.15      295.73     43.33 o 
  19   4   9     3442.45     3981.81    193.05 o 
  20   4   9     1125.37      998.30     78.89 o 
  21   4   9       84.25      180.28     70.58 o 
 -19   5   9     2047.40     1614.71    161.25 o 
 -18   5   9    13493.29    13364.89    458.46 o 
 -17   5   9     3641.22     4008.27    136.96 o 
 -16   5   9     9325.16     8726.53    199.59 o 
 -15   5   9     2522.73     2236.08     89.41 o 
 -14   5   9      423.60      556.79     56.47 o 
 -13   5   9     8867.43     9264.41    322.97 o 
 -12   5   9     8073.13     8808.75    257.88 o 
 -11   5   9     5466.23     5554.04    142.29 o 
 -10   5   9    18756.63    18534.25    369.22 o 
  -9   5   9      834.80      765.55     54.25 o 
  -8   5   9     6773.62     7648.71    155.94 o 
  -7   5   9     2214.95     2687.44     83.09 o 
  -6   5   9      397.57      610.77     46.65 o 
  -5   5   9     3472.98     3643.08     91.74 o 
  -4   5   9    14172.49    14554.91    326.89 o 
  -3   5   9     3617.34     3733.06     90.05 o 
  -2   5   9    13729.98    14503.73    232.92 o 
  -1   5   9     1750.29     1894.35     55.91 o 
   0   5   9     5783.84     5901.50    110.58 o 
   1   5   9     3864.92     3749.82     86.80 o 
   2   5   9      311.60      656.13     44.72 o 
   3   5   9       56.59      119.72     30.37 o 
   4   5   9     1784.37     1744.97     56.29 o 
   5   5   9    37959.91    35363.12    563.49 o 
   6   5   9     3346.41     3927.96    100.75 o 
   7   5   9      686.97      715.36     51.70 o 
   8   5   9     1796.26     2035.96     75.10 o 
   9   5   9    16171.47    15491.62    308.06 o 
  10   5   9      307.00      512.18     57.12 o 
  11   5   9     2681.74     2611.41     95.47 o 
  12   5   9     2724.03     2676.40    102.47 o 
  13   5   9     1609.86     1623.17     76.82 o 
  14   5   9      256.34      243.11     44.79 o 
  15   5   9    11764.57    11493.96    206.33 o 
  16   5   9       15.94       64.89     83.48 o 
  17   5   9    13941.96    13620.72    353.00 o 
  18   5   9       80.07      -16.78     76.58 o 
 -14   6   9      544.25      452.41    113.62 o 
 -13   6   9      742.39      669.19     84.14 o 
 -12   6   9     1164.98     1391.62    108.34 o 
 -11   6   9     2593.95     2284.17     97.22 o 
 -10   6   9     2608.03     2841.09     88.28 o 
  -9   6   9     9032.69     9200.71    193.61 o 
  -8   6   9     1226.36     1228.33     49.71 o 
  -7   6   9     2078.56     2266.68     70.80 o 
  -6   6   9     1402.01     1457.07     64.59 o 
  -5   6   9     2766.27     3034.15     90.55 o 
  -4   6   9     4969.29     4918.76    120.11 o 
  -3   6   9     8225.67     8387.70    229.05 o 
  -2   6   9      294.76      207.33     42.11 o 
  -1   6   9     5349.47     5543.77    201.37 o 
   0   6   9      260.24      288.83     56.90 o 
   1   6   9    22663.15    24063.29    575.80 o 
   2   6   9    12129.01    11919.70    306.44 o 
   3   6   9     1004.29     1114.50     55.73 o 
   4   6   9      882.12      756.83     50.29 o 
   5   6   9      321.66      301.40     69.13 o 
   6   6   9     5532.47     5597.96    148.47 o 
   7   6   9    10352.65    10576.38    215.42 o 
   8   6   9      314.05      394.74     49.06 o 
   9   6   9    16148.86    15498.42    453.23 o 
  10   6   9     1688.88     1886.39     89.90 o 
  11   6   9     4686.94     5342.87    203.36 o 
  12   6   9     7716.09     7716.73    289.52 o 
  13   6   9      207.62      270.17     53.07 o 
  -7   7   9     3083.85     4125.44    408.91 o 
  -6   7   9     2893.79     3646.56    408.91 o 
  -5   7   9       30.29      -29.56    190.80 o 
  -4   7   9      832.17      847.45    126.29 o 
  -3   7   9     2541.65     2521.85    385.53 o 
  -2   7   9     6842.70     7680.47    896.58 o 
  -1   7   9     9819.85     9129.84   1577.86 o 
   0   7   9      290.15      107.70    164.80 o 
   1   7   9     7540.38     8250.97   1277.06 o 
   2   7   9       25.56       17.81     93.76 o 
   3   7   9     7210.38     8485.58   1226.56 o 
   4   7   9     4072.32     5399.32    500.57 o 
 -26   0  10     9446.84     8070.54    392.83 o 
 -24   0  10      118.98      202.84     60.02 o 
 -22   0  10     6891.28     6697.07    257.52 o 
 -20   0  10     3569.96     3222.53    118.92 o 
 -18   0  10    20644.16    21419.92    503.52 o 
 -16   0  10     5203.84     5467.87    161.96 o 
 -14   0  10    26340.35    29875.45    626.95 o 
 -12   0  10     7238.75     7757.42    186.56 o 
 -10   0  10    22873.68    19044.38    511.27 o 
  -8   0  10     8909.67     9594.39    232.94 o 
  -6   0  10      629.47      442.87     42.22 o 
   4   0  10   104657.20    90725.08   1981.10 o 
   6   0  10       42.97      180.59     28.53 o 
   8   0  10    23238.42    21478.00    409.79 o 
  10   0  10    31037.96    37149.44    663.76 o 
  12   0  10     1355.55     2336.61     62.72 o 
  14   0  10     1029.07      890.25     45.48 o 
  16   0  10      226.77      504.01     41.00 o 
  18   0  10     2511.48     3466.81     96.10 o 
  20   0  10       14.20       35.80     59.53 o 
  22   0  10      559.93      758.62     91.66 o 
  24   0  10    10302.49    10993.93    534.62 o 
 -26   1  10      353.05      306.70     51.39 o 
 -25   1  10     3459.94     2805.90    226.80 o 
 -24   1  10      263.64      348.24     39.13 o 
 -23   1  10     2664.46     2426.72     82.58 o 
 -22   1  10     2549.44     2750.25     85.29 o 
 -21   1  10     4526.05     4764.06    114.92 o 
 -20   1  10      201.66      361.67     44.50 o 
 -19   1  10    15664.22    16885.36    298.13 o 
 -18   1  10    16209.25    16825.70    296.91 o 
 -17   1  10     1006.69      888.29     55.55 o 
 -16   1  10     3428.28     3612.86     82.63 o 
 -15   1  10     9376.26    10365.18    178.78 o 
 -14   1  10      298.52      309.25     29.62 o 
 -13   1  10    14261.04    14022.91    246.92 o 
 -12   1  10      561.53      416.67     35.21 o 
 -11   1  10     1239.26     1198.61     74.29 o 
 -10   1  10    17470.34    17583.83    338.14 o 
  -9   1  10     2160.54     1965.15     61.99 o 
  -8   1  10    14175.67    13621.17    355.40 o 
  -7   1  10     4375.45     6062.38    157.41 o 
  -6   1  10    78417.00    76495.27   1727.71 o 
  -5   1  10      584.15     1125.55     34.59 o 
  -4   1  10     1877.73     2411.10     84.41 o 
  -3   1  10      791.28      861.60     71.08 o 
  -2   1  10     8668.99     7218.30    386.47 o 
  -1   1  10      901.33     1812.56     75.51 o 
   0   1  10    20200.16    16629.69    877.31 o 
   1   1  10     1425.62      697.22     51.31 o 
   2   1  10     3334.31     1858.27     43.55 o 
   3   1  10     3575.66     2247.41     56.69 o 
   4   1  10    22094.10    18898.11    370.26 o 
   5   1  10      946.72     2042.52     40.43 o 
   6   1  10    14362.97    14452.43    221.61 o 
   7   1  10    29710.37    25975.06    415.16 o 
   8   1  10      426.62      785.78     32.67 o 
   9   1  10       69.18      261.82     26.84 o 
  10   1  10     1313.30     1234.96     42.19 o 
  11   1  10      969.35     1577.36     45.14 o 
  12   1  10    39124.30    39288.04    545.35 o 
  13   1  10    19021.96    19236.84    238.01 o 
  14   1  10     2496.50     2440.88     51.54 o 
  15   1  10    18383.49    21213.26    268.39 o 
  16   1  10    24977.28    25719.19    328.77 o 
  17   1  10     4474.15     5287.86     87.16 o 
  18   1  10      308.21      398.94     26.89 o 
  19   1  10       12.28       71.55     23.59 o 
  20   1  10      453.19      584.91     52.94 o 
  21   1  10     6091.57     7310.81    150.14 o 
  22   1  10     4340.88     3911.84    124.37 o 
  23   1  10     9698.24     9484.61    314.96 o 
  24   1  10     3457.14     3449.40    221.11 o 
  25   1  10     9650.54     9141.28    450.44 o 
 -25   2  10     2810.90     2732.38    115.12 o 
 -24   2  10     9729.13     9190.90    285.83 o 
 -23   2  10     5454.39     5152.18    135.95 o 
 -22   2  10    21461.79    19865.85    379.52 o 
 -21   2  10    12963.95    13404.03    254.45 o 
 -20   2  10     3619.91     3351.55     95.13 o 
 -19   2  10     1920.49     1828.14     66.01 o 
 -18   2  10     1760.72     2056.22     70.91 o 
 -17   2  10     8760.74     9645.55    154.04 o 
 -16   2  10     9536.88     9939.31    176.55 o 
 -15   2  10      524.98      829.87     37.90 o 
 -14   2  10    36980.88    35065.23    489.06 o 
 -13   2  10      712.01      834.12     36.65 o 
 -12   2  10    17395.79    16423.02    307.68 o 
 -11   2  10      197.70      274.87     45.89 o 
 -10   2  10     5532.66     4937.28     96.74 o 
  -9   2  10    22850.98    22541.97    379.04 o 
  -8   2  10     9472.50     9612.01    193.14 o 
  -7   2  10    12250.29    12469.63    259.09 o 
  -6   2  10     3363.74     3141.08     76.22 o 
  -5   2  10    27715.95    27035.54    540.45 o 
  -4   2  10     6754.44     7215.83    163.81 o 
  -3   2  10    36272.77    32934.11    620.22 o 
  -2   2  10    23693.56    26511.57    604.88 o 
  -1   2  10      112.33      296.28     50.32 o 
   0   2  10    13678.34    12597.77    292.95 o 
   1   2  10    32360.10    32676.17    680.79 o 
   2   2  10    11307.35     9202.03    305.76 o 
   3   2  10       40.38      245.78     34.06 o 
   4   2  10     1056.35     1487.62     49.42 o 
   5   2  10     3074.29     2958.70     54.87 o 
   6   2  10      140.71      400.99     32.71 o 
   7   2  10      179.74      455.95     24.59 o 
   8   2  10    78102.72    76279.09   1003.48 o 
   9   2  10    16792.84    15598.09    205.85 o 
  10   2  10    65006.14    63432.54    791.41 o 
  11   2  10       59.94      144.17     20.11 o 
  12   2  10    38233.79    37488.01    432.38 o 
  13   2  10     7290.93     7022.02     97.99 o 
  14   2  10      707.01      865.47     31.97 o 
  15   2  10     1545.38     1588.93     43.13 o 
  16   2  10     3382.27     3847.97     82.13 o 
  17   2  10     1116.28     1355.59     45.58 o 
  18   2  10    28096.43    31281.89    501.86 o 
  19   2  10     5286.86     5303.21    122.30 o 
  20   2  10    31326.02    32323.51    541.91 o 
  21   2  10       76.10      143.97     28.13 o 
  22   2  10     9127.90     8569.46    198.16 o 
  23   2  10      656.98      376.22     73.61 o 
  24   2  10      312.33      515.17     95.40 o 
 -24   3  10     5515.95     5157.28    177.45 o 
 -23   3  10     4324.14     3280.91    148.45 o 
 -22   3  10     3795.19     3742.13     98.87 o 
 -21   3  10     8071.90     8403.47    181.07 o 
 -20   3  10     7267.53     7348.57    157.99 o 
 -19   3  10      135.97      214.15     45.09 o 
 -18   3  10    10989.73    11624.52    234.34 o 
 -17   3  10    25600.74    25317.74    458.95 o 
 -16   3  10     1105.47     1292.46     47.40 o 
 -15   3  10      194.67      190.43     33.22 o 
 -14   3  10     8369.88     8279.01    206.83 o 
 -13   3  10     5991.10     6515.69    124.66 o 
 -12   3  10    13869.50    12482.50    210.73 o 
 -11   3  10    17274.04    16016.84    250.49 o 
 -10   3  10     6674.93     6267.50    112.52 o 
  -9   3  10      183.94      109.34     31.36 o 
  -8   3  10    13282.93    12614.16    197.74 o 
  -7   3  10      341.02      466.11     41.89 o 
  -6   3  10     2131.17     2599.24     63.92 o 
  -5   3  10      928.32     1298.22     36.02 o 
  -4   3  10      503.84      506.34     25.59 o 
  -3   3  10      181.89      191.75     20.42 o 
  -2   3  10     9929.32     9021.52    162.72 o 
  -1   3  10     1187.45     1023.39     51.79 o 
   0   3  10        5.01      113.21     25.85 o 
   1   3  10      344.79      486.48     25.73 o 
   2   3  10     4352.61     4055.60     78.92 o 
   3   3  10     2953.43     2672.99     56.40 o 
   4   3  10      409.70      276.91     24.41 o 
   5   3  10    47946.59    43290.09    577.69 o 
   6   3  10     2360.80     2133.36     46.74 o 
   7   3  10     3634.64     3340.59     74.36 o 
   8   3  10      110.25      293.74     20.58 o 
   9   3  10    16742.75    16069.04    205.51 o 
  10   3  10       21.89       70.25     21.63 o 
  11   3  10     1516.80     1595.30     44.70 o 
  12   3  10      119.64      196.85     27.06 o 
  13   3  10      376.68      766.49     46.28 o 
  14   3  10     4641.25     4998.33     97.92 o 
  15   3  10    34188.73    34801.14    502.44 o 
  16   3  10      547.14      520.62     47.06 o 
  17   3  10     5795.41     6053.34    144.51 o 
  18   3  10     1630.25     1987.82     87.63 o 
  19   3  10       38.82      236.73     31.02 o 
  20   3  10      766.92      657.00     57.52 o 
  21   3  10     1242.32     1665.17     83.44 o 
  22   3  10     3927.10     2873.40    103.98 o 
  23   3  10    13390.62    13118.94    622.91 o 
 -22   4  10      458.93      579.29     78.20 o 
 -21   4  10      297.87      255.97     49.89 o 
 -20   4  10     5488.85     5090.73    125.68 o 
 -19   4  10     2783.83     2873.92     88.81 o 
 -18   4  10     1067.01     1237.34     57.47 o 
 -17   4  10     5012.26     5085.78    121.06 o 
 -16   4  10     1286.14     1416.05     98.69 o 
 -15   4  10     2231.76     2293.54     76.48 o 
 -14   4  10     4025.76     3888.20     85.34 o 
 -13   4  10       95.19      198.60     34.72 o 
 -12   4  10    15812.58    16005.52    265.67 o 
 -11   4  10     5642.52     5845.34    119.28 o 
 -10   4  10       85.70      141.98     33.24 o 
  -9   4  10     3181.40     3183.07     73.64 o 
  -8   4  10     9655.17     9173.14    178.41 o 
  -7   4  10     4530.19     4553.22     96.94 o 
  -6   4  10     4040.96     3884.42     85.69 o 
  -5   4  10      474.53      676.65     35.93 o 
  -4   4  10    20822.74    19238.46    315.17 o 
  -3   4  10     1375.88     1487.00     54.63 o 
  -2   4  10    14265.22    14243.20    215.43 o 
  -1   4  10    11115.50    10768.48    160.08 o 
   0   4  10    26410.31    25904.14    456.32 o 
   1   4  10     3778.51     3617.56     74.17 o 
   2   4  10     6957.38     6515.85    115.40 o 
   3   4  10     1733.67     2191.91     53.36 o 
   4   4  10       49.85      125.38     23.99 o 
   5   4  10     5118.08     5155.09     96.88 o 
   6   4  10    29290.88    27696.83    380.07 o 
   7   4  10     2731.34     3082.44     64.54 o 
   8   4  10      628.53      721.64     36.77 o 
   9   4  10      982.08     1195.93     44.06 o 
  10   4  10      195.64      223.62     32.92 o 
  11   4  10     4881.92     4511.15     95.71 o 
  12   4  10     1060.37     1193.91     58.44 o 
  13   4  10      384.40      576.52     61.72 o 
  14   4  10      312.25      525.18     71.67 o 
  15   4  10     1422.28     1862.09     74.80 o 
  16   4  10     1773.08     1756.46     72.28 o 
  17   4  10     4902.06     5331.41    111.25 o 
  18   4  10      655.87      755.80     60.88 o 
  19   4  10       63.72       76.69     53.44 o 
  20   4  10     1602.67     2042.16    226.94 o 
  21   4  10      366.28       42.28     96.15 o 
 -18   5  10      161.46      189.37     87.91 o 
 -17   5  10      265.29      279.57     68.35 o 
 -16   5  10    12793.91    12261.19    310.85 o 
 -15   5  10     2984.34     3293.60    104.80 o 
 -14   5  10    20258.69    18933.47    449.56 o 
 -13   5  10     2359.78     2236.64    105.78 o 
 -12   5  10      254.77      377.06     51.59 o 
 -11   5  10     1604.31     1700.73     63.54 o 
 -10   5  10       95.66      159.80     37.96 o 
  -9   5  10       32.42      168.37     43.15 o 
  -8   5  10    18549.71    18774.23    327.65 o 
  -7   5  10     2537.06     2844.90     84.93 o 
  -6   5  10    16588.49    16444.09    302.77 o 
  -5   5  10     4078.34     4242.88     99.30 o 
  -4   5  10    50273.77    51145.97    826.84 o 
  -3   5  10     9475.37     9837.65    181.99 o 
  -2   5  10     3495.58     3247.10     76.10 o 
  -1   5  10     3604.34     3156.38     74.86 o 
   0   5  10       37.89      147.58     31.78 o 
   1   5  10     5380.52     5228.60    100.84 o 
   2   5  10    48555.67    49646.87    755.26 o 
   3   5  10     2091.40     1808.85     58.64 o 
   4   5  10    30136.56    29695.58    437.82 o 
   5   5  10     2056.03     2367.33     70.01 o 
   6   5  10    20666.41    20981.03    359.32 o 
   7   5  10      726.41      790.44     50.89 o 
   8   5  10     1004.57     1180.38     61.45 o 
   9   5  10     1115.04     1414.06     68.91 o 
  10   5  10     5772.66     5791.11    145.01 o 
  11   5  10     1469.51     1477.34     71.65 o 
  12   5  10     7012.17     7469.00    275.81 o 
  13   5  10     3376.97     3634.11    139.03 o 
  14   5  10    24439.05    24532.70    693.88 o 
  15   5  10      806.49     1071.27     72.34 o 
  16   5  10     2042.07     2373.45    104.31 o 
  17   5  10     1873.75     2022.76     76.67 o 
 -14   6  10     4742.15     4629.23    276.29 o 
 -13   6  10      110.83      332.93    164.80 o 
 -12   6  10     7381.46     7136.92    249.59 o 
 -11   6  10    12687.46    12018.11    428.52 o 
 -10   6  10      664.87      737.24     82.85 o 
  -9   6  10     8637.38     8198.31    188.53 o 
  -8   6  10      293.93      208.73     40.03 o 
  -7   6  10    10487.18    10044.96    296.40 o 
  -6   6  10     1997.77     2167.11     86.31 o 
  -5   6  10     1250.13     1539.51     91.01 o 
  -4   6  10     1176.84     1274.47     55.81 o 
  -3   6  10     2640.89     2757.91     92.15 o 
  -2   6  10      192.15      233.80     51.15 o 
  -1   6  10    33838.45    33561.15    904.06 o 
   0   6  10     3489.88     3572.50     90.81 o 
   1   6  10     4268.42     4619.06    162.54 o 
   2   6  10      542.42      613.03     54.19 o 
   3   6  10     4068.67     3870.83     96.64 o 
   4   6  10     4574.48     4745.31    102.44 o 
   5   6  10     1735.81     2012.78     65.36 o 
   6   6  10      744.21      788.65     44.80 o 
   7   6  10    14957.28    15088.67    433.26 o 
   8   6  10     1037.92     1174.02     64.11 o 
   9   6  10     9401.01     9250.38    431.36 o 
  10   6  10    13385.22    14191.75    639.52 o 
  11   6  10    10525.89    10774.80    539.25 o 
  12   6  10     2968.63     3527.10    190.84 o 
  13   6  10     1274.15     1726.20    178.46 o 
  -6   7  10     1426.70     1703.75    284.33 o 
  -5   7  10      183.73      207.26    198.66 o 
  -4   7  10     3400.53     4010.58    471.39 o 
  -3   7  10     2019.43     2256.71    338.39 o 
  -2   7  10     6644.75     6023.73    349.06 o 
  -1   7  10      684.11      561.01    163.68 o 
   0   7  10      406.96      228.94     99.44 o 
   1   7  10     2632.85     2577.48    356.91 o 
   2   7  10      113.74       50.51    196.41 o 
   3   7  10      388.13      437.35    209.51 o 
 -25   0  11     1788.39     1441.86    121.96 o 
 -23   0  11     1598.65     1572.88    105.29 o 
 -21   0  11    38999.75    39938.77   1073.14 o 
 -19   0  11     1073.54     1031.78     72.71 o 
 -17   0  11    18397.56    20170.25    477.26 o 
 -15   0  11     3455.50     4456.67    139.35 o 
 -13   0  11    13911.03    16845.56    397.20 o 
 -11   0  11     9660.85    12397.09    482.24 o 
  -9   0  11    50289.61    59843.43   2464.52 o 
  -7   0  11    50307.53    51273.69   2588.17 o 
  -5   0  11     5865.94     4932.04    257.77 o 
   3   0  11   157699.77   143983.56   6291.60 o 
   5   0  11    56585.91    53463.48   1169.73 o 
   7   0  11     2793.82     3157.97     75.52 o 
   9   0  11    10728.72    10861.10    234.83 o 
  11   0  11   128645.16   137279.88   2178.90 o 
  13   0  11    12057.47    12116.50    228.18 o 
  15   0  11    33007.04    32778.45    571.77 o 
  17   0  11     2681.90     3140.66     85.54 o 
  19   0  11     8197.87     8826.13    212.15 o 
  21   0  11    32312.27    28679.86    918.88 o 
  23   0  11     4226.74     3618.35    130.46 o 
 -25   1  11       40.36       51.49     48.73 o 
 -24   1  11    17437.70    16058.38    337.32 o 
 -23   1  11       15.52      137.69     37.50 o 
 -22   1  11       46.37       35.97     34.32 o 
 -21   1  11      124.43      170.74     37.40 o 
 -20   1  11     1629.22     1614.74     65.71 o 
 -19   1  11    20196.23    21524.83    388.55 o 
 -18   1  11    31848.08    36987.04    645.34 o 
 -17   1  11      587.62      604.51     46.11 o 
 -16   1  11    22165.88    24423.45    414.92 o 
 -15   1  11    25271.49    26532.60    445.47 o 
 -14   1  11    19481.84    18647.76    322.54 o 
 -13   1  11    13820.79    14595.76    257.44 o 
 -12   1  11      753.24      843.80     72.71 o 
 -11   1  11     5294.57     5888.44    107.42 o 
 -10   1  11    54152.86    53107.06   1027.66 o 
  -9   1  11    25959.32    20892.80    522.80 o 
  -8   1  11    62922.14    62992.86   1426.64 o 
  -7   1  11    51667.89    53578.77   1535.07 o 
  -6   1  11    60028.22    59695.37   1252.19 o 
  -5   1  11     6173.98     5240.60    212.96 o 
  -4   1  11    11660.77    10929.88    404.21 o 
   1   1  11     1067.91     1257.56     62.31 o 
   2   1  11    33608.26    31049.72    726.10 o 
   3   1  11    55407.12    50383.12    857.82 o 
   4   1  11     5964.47     8469.87    164.42 o 
   5   1  11      647.92     1030.41     28.76 o 
   6   1  11    23435.18    18841.01    300.98 o 
   7   1  11    27862.83    24482.88    375.68 o 
   8   1  11    69206.59    68187.99   1194.07 o 
   9   1  11      459.54      484.98     29.79 o 
  10   1  11    19415.31    21443.41    306.96 o 
  11   1  11       66.72      125.05     18.65 o 
  12   1  11     4652.58     5009.49     73.06 o 
  13   1  11    15802.39    15304.42    185.34 o 
  14   1  11     6850.39     6399.58     90.30 o 
  15   1  11     6525.81     7650.10    106.18 o 
  16   1  11     2148.10     2119.34     46.84 o 
  17   1  11     3523.08     3882.73     66.22 o 
  18   1  11    14556.13    14068.88    201.23 o 
  19   1  11     2161.59     2556.29     69.35 o 
  20   1  11     2005.48     2001.86     71.86 o 
  21   1  11     1620.98     1886.34     87.70 o 
  22   1  11       24.39      111.91     54.54 o 
  23   1  11       17.46       56.87     82.31 o 
  24   1  11      470.84      262.66     57.84 o 
  25   1  11     2862.26     2887.84    190.43 o 
 -25   2  11      368.19      530.65     67.70 o 
 -24   2  11      509.86      489.57    115.30 o 
 -23   2  11    13556.55    13805.27    287.17 o 
 -22   2  11     3370.69     3169.95     91.15 o 
 -21   2  11    21787.36    22270.79    399.86 o 
 -20   2  11      160.91      285.24     42.58 o 
 -19   2  11    21746.12    22362.32    362.11 o 
 -18   2  11     1740.74     1745.94     65.26 o 
 -17   2  11      109.64      327.64     57.25 o 
 -16   2  11    13121.45    13986.40    240.99 o 
 -15   2  11    15212.46    15507.29    263.85 o 
 -14   2  11     3988.23     3996.32    105.60 o 
 -13   2  11    74804.45    75504.20   1024.72 o 
 -12   2  11    16399.52    15956.55    225.96 o 
 -11   2  11   103447.75   101752.55   1284.90 o 
 -10   2  11     4247.87     3478.36     70.49 o 
  -9   2  11    45548.53    45476.38    698.29 o 
  -8   2  11    17389.33    17654.14    313.14 o 
  -7   2  11    10608.84    10975.10    229.26 o 
  -6   2  11    12278.62    12321.71    213.35 o 
  -5   2  11    78979.38    72536.69   1433.99 o 
  -4   2  11      452.20      699.97     30.12 o 
  -3   2  11    70879.49    63380.89   1342.36 o 
  -2   2  11     6143.29     6318.25    207.64 o 
  -1   2  11    79010.64    73607.25   1857.70 o 
   0   2  11    18880.51    19785.33    505.76 o 
   1   2  11    15044.20    15694.55    490.31 o 
   2   2  11    17214.32    17402.07    368.87 o 
   3   2  11    57803.58    55483.26   1001.16 o 
   4   2  11     6159.10     5459.53    103.82 o 
   5   2  11    76609.20    72435.88   1126.91 o 
   6   2  11    63740.48    63581.64    946.22 o 
   7   2  11    20976.72    20451.14    287.86 o 
   8   2  11     1470.93     1346.51     36.27 o 
   9   2  11    13327.22    13957.14    184.48 o 
  10   2  11     9415.39     9471.74    136.21 o 
  11   2  11       36.10       69.64     21.59 o 
  12   2  11     3282.90     3512.01     59.16 o 
  13   2  11     8650.38     8587.84    119.34 o 
  14   2  11       92.29      208.04     23.20 o 
  15   2  11     8839.73     8893.90    158.69 o 
  16   2  11     3378.07     3263.78     69.45 o 
  17   2  11     1381.16     1494.59     55.61 o 
  18   2  11      421.47      566.14     41.71 o 
  19   2  11        5.55      143.80     27.13 o 
  20   2  11      101.07      303.05     71.57 o 
  21   2  11      965.95     1271.29     60.99 o 
  22   2  11      300.54      340.50     43.97 o 
  23   2  11      444.64      144.87     47.07 o 
  24   2  11     2904.06     2869.51    193.79 o 
 -24   3  11      471.80      551.19    105.32 o 
 -23   3  11     1747.74     1639.52    110.95 o 
 -22   3  11    10437.52     9667.80    197.66 o 
 -21   3  11       10.37       99.40     35.83 o 
 -20   3  11     3631.87     3856.26    105.77 o 
 -19   3  11      615.93      700.13     53.27 o 
 -18   3  11     4932.87     5927.36    131.21 o 
 -17   3  11     5183.67     5583.30    120.42 o 
 -16   3  11    59693.84    59569.20    961.46 o 
 -15   3  11      153.35      150.57     44.12 o 
 -14   3  11    24265.43    24807.74    580.01 o 
 -13   3  11     2642.41     2519.45     62.69 o 
 -12   3  11       87.51      164.32     26.48 o 
 -11   3  11     1221.85     1377.44     42.75 o 
 -10   3  11     8240.47     7749.47    121.39 o 
  -9   3  11       38.46      173.35     26.54 o 
  -8   3  11    73955.11    69689.80    951.48 o 
  -7   3  11    10576.05     9968.13    164.96 o 
  -6   3  11    13438.26    12633.01    195.70 o 
  -5   3  11     2657.95     2174.13     46.70 o 
  -4   3  11    19687.81    18660.03    320.59 o 
  -3   3  11     8037.64     7333.70    129.70 o 
  -2   3  11    79653.66    76649.94   1213.31 o 
  -1   3  11     2145.44     1983.60     47.21 o 
   0   3  11    14456.14    13906.87    231.00 o 
   1   3  11     3386.96     2653.08     58.19 o 
   2   3  11    58933.92    56394.23    853.05 o 
   3   3  11     1108.74     1587.74     42.32 o 
   4   3  11     2692.60     3251.23     60.36 o 
   5   3  11    25075.86    23941.13    324.20 o 
   6   3  11     4842.42     4597.85     93.72 o 
   7   3  11     8862.85     8411.94    119.98 o 
   8   3  11    12161.46    11332.96    157.57 o 
   9   3  11     7889.40     7191.32    109.50 o 
  10   3  11    18116.65    15871.04    216.39 o 
  11   3  11       43.80      101.20     27.83 o 
  12   3  11      652.56      754.56     37.82 o 
  13   3  11      170.61      195.40     31.89 o 
  14   3  11       14.68       19.05     29.24 o 
  15   3  11     2977.11     2942.89     90.08 o 
  16   3  11     7342.63     7275.60    161.23 o 
  17   3  11    22701.86    23494.00    435.34 o 
  18   3  11     2455.63     2009.41     66.35 o 
  19   3  11     6230.58     5756.27    149.86 o 
  20   3  11     5981.49     4544.88    111.31 o 
  21   3  11     2618.34     2802.53    105.83 o 
  22   3  11      552.53      527.50     47.36 o 
 -21   4  11      463.55      443.88     67.74 o 
 -20   4  11     1665.22     1458.87    120.20 o 
 -19   4  11    14841.92    14338.06    269.18 o 
 -18   4  11     2601.32     2620.89     88.15 o 
 -17   4  11     2998.59     2518.16     80.24 o 
 -16   4  11      376.59      399.19     45.26 o 
 -15   4  11      138.11      103.72     41.73 o 
 -14   4  11     2072.20     1869.49     67.06 o 
 -13   4  11     3918.52     4238.82    102.08 o 
 -12   4  11      558.14      844.23     39.24 o 
 -11   4  11    14204.08    15195.96    223.13 o 
 -10   4  11      506.95      587.59     35.94 o 
  -9   4  11     2624.57     2901.94     74.60 o 
  -8   4  11     7262.39     7496.23    142.36 o 
  -7   4  11      333.01      346.06     34.15 o 
  -6   4  11      622.01     1009.75     42.95 o 
  -5   4  11    37446.11    37142.64    609.51 o 
  -4   4  11     1704.95     1957.26     53.19 o 
  -3   4  11     1187.37     1153.47     38.55 o 
  -2   4  11      612.69      868.99     34.50 o 
  -1   4  11    10742.17    11693.79    176.42 o 
   0   4  11     2122.22     2227.22     52.99 o 
   1   4  11    56886.11    54144.04    785.51 o 
   2   4  11      358.83      432.69     27.94 o 
   3   4  11    14744.77    13808.78    207.78 o 
   4   4  11     8505.85     8246.11    128.04 o 
   5   4  11    20723.08    20365.41    284.86 o 
   6   4  11      434.12      554.46     41.16 o 
   7   4  11     4506.05     4405.66     86.49 o 
   8   4  11     1761.39     1891.80     63.26 o 
   9   4  11    21438.27    20333.99    339.75 o 
  10   4  11     8809.31     8372.90    137.73 o 
  11   4  11     9567.28     9050.99    153.46 o 
  12   4  11     1891.71     1960.90     76.31 o 
  13   4  11    31477.78    31491.98    557.80 o 
  14   4  11     9512.52     8878.73    204.02 o 
  15   4  11      166.38      136.01     31.59 o 
  16   4  11     2267.93     2123.83     71.48 o 
  17   4  11     2837.78     2316.28     87.53 o 
  18   4  11       88.48      123.43     39.96 o 
  19   4  11     9957.50     9334.95    382.50 o 
  20   4  11      643.66      657.85     55.60 o 
 -18   5  11      129.57      116.15     82.24 o 
 -17   5  11    30945.50    30910.72   1084.32 o 
 -16   5  11     9097.04     8816.20    274.59 o 
 -15   5  11      591.13      776.81     67.77 o 
 -14   5  11     4815.98     4909.11    149.25 o 
 -13   5  11      861.28     1131.26     62.50 o 
 -12   5  11      846.11     1089.30     66.55 o 
 -11   5  11    11722.24    11346.79    248.18 o 
 -10   5  11     2336.70     2661.49     95.07 o 
  -9   5  11     7898.61     7833.45    172.67 o 
  -8   5  11     4210.89     4416.96    110.44 o 
  -7   5  11    18127.92    19644.45    298.74 o 
  -6   5  11     7714.74     7964.19    138.76 o 
  -5   5  11     5319.07     5346.82    110.54 o 
  -4   5  11     1998.44     2314.59     65.22 o 
  -3   5  11      576.56      635.61     43.22 o 
  -2   5  11    15152.86    15548.87    270.54 o 
  -1   5  11     3781.68     3577.67     85.95 o 
   0   5  11    21274.54    21813.07    369.27 o 
   1   5  11    12928.43    12891.92    217.71 o 
   2   5  11     1436.84     1466.80     54.41 o 
   3   5  11     6982.52     6964.75    126.70 o 
   4   5  11      202.59      274.04     39.42 o 
   5   5  11    26960.39    26556.62    445.11 o 
   6   5  11     5500.41     5277.62    131.85 o 
   7   5  11     1796.24     1781.30     65.25 o 
   8   5  11     6602.43     6713.39    164.97 o 
   9   5  11      334.61      383.86     51.76 o 
  10   5  11    12792.65    13075.14    305.79 o 
  11   5  11    17257.76    17256.77    561.42 o 
  12   5  11       15.77      140.84     37.26 o 
  13   5  11     1746.36     2056.52     85.79 o 
  14   5  11     1583.00     1619.80     67.27 o 
  15   5  11     7868.70     8066.09    232.11 o 
  16   5  11     8071.35     8041.67    264.34 o 
  17   5  11       45.87       61.60     56.87 o 
 -14   6  11    11562.27    11357.57    716.82 o 
 -13   6  11    14372.97    13039.56    515.06 o 
 -12   6  11      391.62      439.86    120.95 o 
 -11   6  11    23472.86    22641.20    839.44 o 
 -10   6  11     4428.79     4950.40    167.20 o 
  -9   6  11    10427.50    10640.98    253.37 o 
  -8   6  11     1547.14     1624.03     81.52 o 
  -7   6  11     2729.26     2902.57    105.90 o 
  -6   6  11      785.91      860.19     64.79 o 
  -5   6  11     4182.73     4271.95    128.77 o 
  -4   6  11     7953.02     7727.41    288.53 o 
  -3   6  11    28171.81    28775.22    677.82 o 
  -2   6  11     3830.44     3425.43    135.04 o 
  -1   6  11     5689.95     5709.02    171.88 o 
   0   6  11      773.05      914.31     66.47 o 
   1   6  11     1488.62     1968.80     91.41 o 
   2   6  11      279.29      385.80     44.04 o 
   3   6  11     5212.39     5293.05    118.87 o 
   4   6  11     6100.99     6350.00    135.83 o 
   5   6  11     6435.61     6668.22    155.87 o 
   6   6  11     1428.36     1323.96     61.66 o 
   7   6  11     4923.62     4824.24    135.79 o 
   8   6  11    11030.09    11023.84    290.10 o 
   9   6  11     1405.42     1404.25    134.69 o 
  10   6  11      305.30      431.01     99.59 o 
  11   6  11      404.05      621.40    129.07 o 
  12   6  11      542.73      397.65    185.19 o 
  13   6  11       28.31       27.68     94.28 o 
  -5   7  11     1894.73     2155.69    321.00 o 
  -4   7  11      185.51      595.23    237.19 o 
  -3   7  11     1588.08     2625.58    385.34 o 
  -2   7  11       12.17      -17.21    211.38 o 
  -1   7  11     1066.96     1500.60    307.15 o 
   0   7  11     9550.20    12343.76    934.55 o 
   1   7  11      172.10      119.34    203.90 o 
   2   7  11     2169.45     2440.02    348.68 o 
 -24   0  12      504.29      646.79    150.21 o 
 -22   0  12    17574.25    17636.85    497.56 o 
 -20   0  12    45277.51    46445.21   1041.99 o 
 -18   0  12    13427.11    14351.17    378.88 o 
 -16   0  12     3450.80     3849.71    130.08 o 
 -14   0  12    27214.04    28320.06    720.47 o 
 -12   0  12    24379.63    27017.09    614.27 o 
 -10   0  12   102861.28   103157.27   6255.68 o 
  -8   0  12      636.84      869.76     48.30 o 
  -6   0  12     1318.85     1735.92    114.11 o 
   4   0  12      686.05      937.69     51.03 o 
   6   0  12    10931.09     9392.87    215.85 o 
   8   0  12    25882.30    24236.47    448.40 o 
  10   0  12    17289.69    19004.47    358.61 o 
  12   0  12    76870.18    78333.10   1167.92 o 
  14   0  12     6987.39     7659.15    141.22 o 
  16   0  12      504.10      559.72     38.42 o 
  18   0  12     2243.36     2745.50    157.98 o 
  20   0  12    42323.74    46015.32   1441.72 o 
  22   0  12    15434.48    14841.42    550.52 o 
  24   0  12    14209.03    13166.47    462.89 o 
 -25   1  12    14181.65    12377.88    426.14 o 
 -24   1  12     9066.80     7780.56    178.27 o 
 -23   1  12    12210.88    11519.08    228.49 o 
 -22   1  12     4887.90     5125.29    130.21 o 
 -21   1  12    10636.02    10247.70    200.38 o 
 -20   1  12       12.63       54.08     36.04 o 
 -19   1  12     2137.34     2322.39     77.19 o 
 -18   1  12    31593.52    33328.14    584.05 o 
 -17   1  12    24068.99    26613.02    472.48 o 
 -16   1  12      345.47      364.54     42.97 o 
 -15   1  12     6709.15     6745.79    145.06 o 
 -14   1  12     6828.90     7387.92    155.03 o 
 -13   1  12    44908.24    46447.55    791.46 o 
 -12   1  12        0.46       71.03     30.90 o 
 -11   1  12    19718.54    21052.39    412.43 o 
 -10   1  12     7160.96     7928.41    152.45 o 
  -9   1  12     1079.19      987.79     36.82 o 
  -8   1  12     1213.04     1356.93     39.20 o 
  -7   1  12    18471.55    18316.15    462.98 o 
  -6   1  12    66211.01    64409.86   1199.05 o 
  -5   1  12     6426.37     7312.60    158.74 o 
  -4   1  12      490.47      776.77     35.47 o 
  -3   1  12       21.30      118.64     15.91 o 
  -2   1  12    28476.11    25044.05   1100.29 o 
   0   1  12    18164.03    15055.01    674.91 o 
   1   1  12     1128.17      656.21     69.59 o 
   2   1  12       51.62       36.45     22.79 o 
   3   1  12    12143.62    11372.38    301.06 o 
   4   1  12     7029.16     5444.13     98.30 o 
   5   1  12    15604.04    17315.20    278.03 o 
   6   1  12     5564.48     5559.20     92.28 o 
   7   1  12     6502.58     6079.57    102.37 o 
   8   1  12     2942.52     2872.77     61.00 o 
   9   1  12    19177.75    21724.65    313.14 o 
  10   1  12      314.53      245.88     20.06 o 
  11   1  12      183.42      186.57     21.28 o 
  12   1  12     2349.55     2049.75     46.96 o 
  13   1  12      582.95      566.75     26.49 o 
  14   1  12      264.94      419.32     28.57 o 
  15   1  12    16776.96    18825.86    247.56 o 
  16   1  12    13070.64    12650.83    177.52 o 
  17   1  12    17186.94    19537.22    276.35 o 
  18   1  12     1075.08     1333.19     67.41 o 
  19   1  12      510.89      638.75     71.37 o 
  20   1  12     3678.53     3580.85    121.31 o 
  21   1  12      406.12      441.85     47.46 o 
  22   1  12      204.93      294.89     53.47 o 
  23   1  12     3845.85     5061.34    174.00 o 
  24   1  12      200.59      245.18     42.31 o 
 -25   2  12     4913.57     4311.00    283.21 o 
 -24   2  12    12091.23    10489.70    373.93 o 
 -23   2  12      532.30      536.76     40.21 o 
 -22   2  12      107.63      145.34     34.59 o 
 -21   2  12     5658.33     5583.30    125.54 o 
 -20   2  12     3036.95     3006.59     88.01 o 
 -19   2  12    10903.71    11205.99    220.16 o 
 -18   2  12     8487.12     8420.15    164.46 o 
 -17   2  12       37.40      170.30     39.71 o 
 -16   2  12     5086.16     4884.89    143.84 o 
 -15   2  12     9655.40     9305.85    164.41 o 
 -14   2  12     1609.41     1539.53     53.75 o 
 -13   2  12     3742.44     3785.42     84.24 o 
 -12   2  12      232.69      310.12     30.83 o 
 -11   2  12      785.65     1099.82     47.90 o 
 -10   2  12      137.12       83.52     22.11 o 
  -9   2  12      692.00      927.13     32.36 o 
  -8   2  12      958.21      841.00     31.03 o 
  -7   2  12    25708.20    24386.81    455.07 o 
  -6   2  12     2553.36     2803.44     55.01 o 
  -5   2  12     7998.47     8478.93    139.90 o 
  -4   2  12     7959.03     7741.43    142.82 o 
  -3   2  12    39805.59    35370.80    757.84 o 
  -2   2  12    13987.33    12179.53    303.05 o 
  -1   2  12    23187.29    22455.88    554.94 o 
   0   2  12    20764.83    17255.19    336.18 o 
   1   2  12     1184.26     1019.22     35.63 o 
   2   2  12    28739.61    25687.30    468.64 o 
   3   2  12    25473.46    24898.42    457.72 o 
   4   2  12     3078.51     2999.10     72.93 o 
   5   2  12     2045.80     2605.86     56.26 o 
   6   2  12     6716.67     7488.21    121.01 o 
   7   2  12     1342.34     1505.96     34.59 o 
   8   2  12     8414.84     8427.32    115.49 o 
   9   2  12       59.94      108.55     19.48 o 
  10   2  12     1480.47     1253.12     34.46 o 
  11   2  12    11874.23    12875.03    172.01 o 
  12   2  12     2226.69     1929.70     46.55 o 
  13   2  12     3634.01     4082.60     90.37 o 
  14   2  12       50.60       51.71     27.64 o 
  15   2  12     3928.99     4216.69     79.97 o 
  16   2  12       16.25       57.46     23.29 o 
  17   2  12     7657.62     7954.14    152.60 o 
  18   2  12      401.70      388.09     52.09 o 
  19   2  12     1418.55     1570.21     70.90 o 
  20   2  12     1477.86     2037.66     76.38 o 
  21   2  12     3313.31     2590.74    101.25 o 
  22   2  12      753.57      726.04     66.14 o 
  23   2  12      795.05      757.91     47.40 o 
  24   2  12     3251.49     3310.22    206.51 o 
 -24   3  12      814.89      817.83    138.05 o 
 -23   3  12    11235.66    10623.14    426.69 o 
 -22   3  12     1224.18     1583.64    139.59 o 
 -21   3  12    11452.68    10122.14    196.11 o 
 -20   3  12      215.38      348.00     47.80 o 
 -19   3  12     3561.60     3989.73    105.55 o 
 -18   3  12      825.49      863.43     57.07 o 
 -17   3  12      115.25      194.45     38.53 o 
 -16   3  12    11128.66    10859.63    188.94 o 
 -15   3  12    15959.87    16307.78    290.02 o 
 -14   3  12    20312.04    21295.49    335.66 o 
 -13   3  12     3472.05     3545.68     85.95 o 
 -12   3  12     5688.00     5949.86    113.55 o 
 -11   3  12     9135.72     8917.45    154.91 o 
 -10   3  12     1573.82     1912.46     47.66 o 
  -9   3  12    19792.14    19580.05    275.73 o 
  -8   3  12     7152.89     6590.84    101.27 o 
  -7   3  12       79.85      123.74     18.17 o 
  -6   3  12    16822.88    16295.49    224.01 o 
  -5   3  12      555.50      711.31     30.70 o 
  -4   3  12    66650.63    62372.48    874.62 o 
  -3   3  12       41.98      118.96     17.83 o 
  -2   3  12     4053.95     3985.48     80.36 o 
  -1   3  12      283.83      457.08     21.92 o 
   0   3  12     6842.24     6243.73     90.90 o 
   1   3  12     4914.98     4791.94     73.81 o 
   2   3  12     9140.46     8474.24    120.53 o 
   3   3  12      580.15      611.63     23.11 o 
   4   3  12    21159.66    19073.37    267.77 o 
   5   3  12    10789.07     9750.38    221.07 o 
   6   3  12    51631.05    48158.38    937.06 o 
   7   3  12    20103.63    20496.79    266.74 o 
   8   3  12    29714.09    29196.49    374.24 o 
   9   3  12     4903.34     5046.58     84.08 o 
  10   3  12     1108.85     1186.45     46.06 o 
  11   3  12    13128.80    13661.23    259.10 o 
  12   3  12      256.45      461.90     31.73 o 
  13   3  12     1946.66     1957.95     55.07 o 
  14   3  12    19534.58    20039.54    307.42 o 
  15   3  12     1397.31     2509.18     67.87 o 
  16   3  12    22578.46    22370.22    433.40 o 
  17   3  12     6566.75     7741.52    186.33 o 
  18   3  12    13139.64    13172.97    257.63 o 
  19   3  12     2855.08     3183.75     88.61 o 
  20   3  12      327.52      347.98     41.73 o 
  21   3  12       30.36      107.49     32.63 o 
  22   3  12     1601.98     1195.57     83.54 o 
 -21   4  12     1578.72     1436.14     89.10 o 
 -20   4  12    13011.82    12165.38    376.36 o 
 -19   4  12      167.55      349.87     51.53 o 
 -18   4  12    11750.27    11781.52    231.34 o 
 -17   4  12     4430.69     4611.67    120.01 o 
 -16   4  12     1388.15     1688.31     76.08 o 
 -15   4  12     2638.45     2688.74    108.05 o 
 -14   4  12     3970.40     3984.61    106.07 o 
 -13   4  12      796.48      778.60     59.67 o 
 -12   4  12    39832.49    41214.42    643.19 o 
 -11   4  12      124.17      360.94     38.81 o 
 -10   4  12     2752.94     2958.35     70.36 o 
  -9   4  12    20171.72    20853.11    312.95 o 
  -8   4  12    11536.43    11685.24    186.19 o 
  -7   4  12     4655.52     4528.21     85.44 o 
  -6   4  12     3209.19     3191.75     66.77 o 
  -5   4  12    11581.19    12012.74    181.74 o 
  -4   4  12      874.22      840.03     36.68 o 
  -3   4  12      898.12      830.55     32.24 o 
  -2   4  12     7042.94     7300.43    117.56 o 
  -1   4  12     4705.87     4476.32     81.29 o 
   0   4  12    18535.18    18511.79    271.79 o 
   1   4  12    23041.36    23029.43    321.04 o 
   2   4  12       78.19      255.06     25.21 o 
   3   4  12     3258.17     2890.43     55.89 o 
   4   4  12    10462.44     9918.29    158.15 o 
   5   4  12     3775.32     3813.47     83.75 o 
   6   4  12     6744.69     6477.04    111.68 o 
   7   4  12     8563.26     8654.87    144.85 o 
   8   4  12     1739.96     1985.59     61.60 o 
   9   4  12     9749.73     9962.45    172.38 o 
  10   4  12    30609.54    31512.62    486.75 o 
  11   4  12    19015.52    20237.78    322.33 o 
  12   4  12    15230.97    16521.45    382.53 o 
  13   4  12      823.52      812.37     46.05 o 
  14   4  12     7525.55     8005.40    190.78 o 
  15   4  12      432.80      561.31     59.88 o 
  16   4  12     2857.71     2912.19     98.18 o 
  17   4  12     1134.13     1224.00     53.28 o 
  18   4  12     5095.79     5938.97    199.73 o 
  19   4  12     7307.54     6865.61    283.53 o 
  20   4  12     5110.59     5483.12    347.18 o 
 -18   5  12     1194.33     1417.18    116.85 o 
 -17   5  12     2642.91     3212.88    535.93 o 
 -16   5  12     7822.00     8514.19    365.31 o 
 -15   5  12     9821.08     9518.37    262.59 o 
 -14   5  12      368.16      418.32     75.11 o 
 -13   5  12       33.82      131.19     54.11 o 
 -12   5  12     8694.02     8197.51    209.01 o 
 -11   5  12      379.91      324.07     54.74 o 
 -10   5  12     6403.72     5857.26    159.56 o 
  -9   5  12    10337.92    10935.58    219.98 o 
  -8   5  12    14322.19    14375.45    278.32 o 
  -7   5  12      233.41      410.85     41.61 o 
  -6   5  12     1786.93     2193.79     92.51 o 
  -5   5  12     2282.05     2435.96     64.83 o 
  -4   5  12     2620.26     2586.35     63.07 o 
  -3   5  12     1156.22     1305.05     45.78 o 
  -2   5  12    11642.94    11812.37    201.21 o 
  -1   5  12      507.22      593.74     36.39 o 
   0   5  12      531.96      540.39     35.32 o 
   1   5  12     1413.20     1355.72     45.40 o 
   2   5  12     1822.10     2070.15     53.53 o 
   3   5  12      710.08      803.47     39.02 o 
   4   5  12      613.38      683.21     37.46 o 
   5   5  12      532.60      639.79     36.84 o 
   6   5  12      291.34      237.64     31.57 o 
   7   5  12      588.86      794.06     40.37 o 
   8   5  12       38.89      130.48     33.93 o 
   9   5  12      216.26      298.98     42.46 o 
  10   5  12      275.83      202.19     42.83 o 
  11   5  12     2675.51     2762.51     92.47 o 
  12   5  12     6720.67     6833.98    178.80 o 
  13   5  12        7.85       13.45     45.71 o 
  14   5  12      948.17     1070.09     58.12 o 
  15   5  12     4572.81     5016.73    333.82 o 
  16   5  12      943.22      665.18    110.67 o 
 -13   6  12     4559.50     4293.06    235.90 o 
 -12   6  12     1368.76     1735.24    161.72 o 
 -11   6  12       12.18       90.83    146.84 o 
 -10   6  12      701.15      819.46    128.82 o 
  -9   6  12     7823.71     7268.03    214.35 o 
  -8   6  12     4638.44     5059.20    261.63 o 
  -7   6  12     2209.77     2240.02    107.50 o 
  -6   6  12     1700.54     1906.15     99.10 o 
  -5   6  12     9860.09    10101.38    349.04 o 
  -4   6  12      785.83     1015.69     66.76 o 
  -3   6  12      478.86      507.27     54.33 o 
  -2   6  12     6401.79     6248.75    298.72 o 
  -1   6  12      156.96      100.55     46.34 o 
   0   6  12     6960.35     7463.25    252.67 o 
   1   6  12    12518.46    12728.74    398.70 o 
   2   6  12     3208.89     3514.16    122.36 o 
   3   6  12     1444.63     1610.80     73.44 o 
   4   6  12     4974.76     4892.92    163.77 o 
   5   6  12      549.19      675.20     61.01 o 
   6   6  12     5594.30     5317.85    152.84 o 
   7   6  12     1861.32     1860.48     92.40 o 
   8   6  12     2962.90     3034.74    266.94 o 
   9   6  12     2859.85     3232.24    335.96 o 
  10   6  12     9305.75     9812.55    517.41 o 
  11   6  12     1079.10     1200.12    116.39 o 
  12   6  12      229.32      135.81    104.75 o 
  -4   7  12    14436.27    16788.69   1166.88 o 
  -3   7  12     4210.55     5064.48    507.68 o 
  -1   7  12     1199.37     1351.33    292.19 o 
   0   7  12      243.78      427.62    228.96 o 
   1   7  12       42.31       19.08    186.31 o 
 -23   0  13    17360.71    16685.12    469.35 o 
 -21   0  13       46.11      167.74     56.12 o 
 -19   0  13    43090.24    44177.12    990.17 o 
 -17   0  13     4512.70     4853.52    150.42 o 
 -15   0  13    10747.89    11613.70    290.33 o 
 -13   0  13    31324.36    34458.25    954.34 o 
 -11   0  13   112296.83   108933.71   4689.28 o 
  -9   0  13    63281.53    56916.81   1470.67 o 
  -7   0  13    70224.27    67630.34   1689.90 o 
  -5   0  13    36399.88    33228.70   1467.30 o 
   5   0  13    63274.59    62189.52   1903.96 o 
   7   0  13    24625.70    22723.89    457.72 o 
   9   0  13    48229.93    51642.19    875.80 o 
  11   0  13    21341.15    21148.52    383.22 o 
  13   0  13     2009.72     1945.61     72.39 o 
  15   0  13     2892.74     2865.08     92.36 o 
  17   0  13    17514.72    15748.58    342.36 o 
  19   0  13      831.84      584.14     71.78 o 
  21   0  13     3109.46     2593.83    161.47 o 
  23   0  13       85.92      162.58     54.37 o 
 -25   1  13        6.05      -95.03     95.03 o 
 -24   1  13      554.56      626.72     54.11 o 
 -23   1  13      238.63      336.10     41.75 o 
 -22   1  13     7538.23     7772.63    146.55 o 
 -21   1  13      361.11      538.50     42.57 o 
 -20   1  13     1514.86     1680.66     67.26 o 
 -19   1  13     2158.52     2635.32     74.98 o 
 -18   1  13     2048.22     2113.48     67.40 o 
 -17   1  13      123.76      198.59     41.22 o 
 -16   1  13    19974.03    21295.38    383.61 o 
 -15   1  13     9502.81     9835.17    194.19 o 
 -14   1  13    18461.69    19192.05    371.01 o 
 -13   1  13      714.85      818.75     43.04 o 
 -12   1  13    18326.73    19905.70    349.62 o 
 -11   1  13    19226.04    19717.17    384.01 o 
 -10   1  13     1656.64     2144.29     68.61 o 
  -9   1  13    26458.70    24083.25    421.10 o 
  -8   1  13    63785.60    57200.45   1087.05 o 
  -7   1  13     3250.66     4679.19    115.29 o 
  -6   1  13    32692.63    28473.36    471.09 o 
  -5   1  13    33031.75    29598.42    538.76 o 
  -4   1  13    81497.93    80746.38   1602.05 o 
  -3   1  13     3879.89     3093.77     86.20 o 
  -2   1  13     3358.11     2030.68     75.66 o 
  -1   1  13    14507.83    15656.97    693.25 o 
   0   1  13     1748.65     1687.66     95.03 o 
   1   1  13     2901.38     3840.73    190.05 o 
   2   1  13    71515.51    66364.05   3703.66 o 
   3   1  13    13991.19    12114.66    272.59 o 
   4   1  13    36168.93    34538.63    757.65 o 
   5   1  13      106.30      271.50     22.48 o 
   6   1  13     2041.91     1617.83     40.58 o 
   7   1  13    69366.42    66553.50   1055.94 o 
   8   1  13    19660.59    21239.33    278.29 o 
   9   1  13      192.39      253.18     19.36 o 
  10   1  13    45964.80    46428.34    574.08 o 
  11   1  13     8794.04     8716.94    127.60 o 
  12   1  13    11247.82    11071.77    153.92 o 
  13   1  13     2198.15     1857.24     47.73 o 
  14   1  13    16267.22    15276.20    213.57 o 
  15   1  13       77.44      202.25     29.49 o 
  16   1  13     3096.73     4218.12     83.09 o 
  17   1  13     9398.72     9388.98    184.11 o 
  18   1  13     1455.22     1606.83     84.96 o 
  19   1  13    16503.08    17314.70    367.45 o 
  20   1  13    19917.05    17288.01    365.76 o 
  21   1  13      201.10      180.64     36.75 o 
  22   1  13     1978.18     1116.54     52.67 o 
  23   1  13      613.67      777.03     48.71 o 
  24   1  13     1794.05     1170.68     56.48 o 
 -24   2  13       94.11      -33.07     53.16 o 
 -23   2  13    15406.51    13949.93    295.30 o 
 -22   2  13       44.51       69.79     35.68 o 
 -21   2  13      706.72      694.27     48.45 o 
 -20   2  13     1170.19     1283.94     58.01 o 
 -19   2  13      261.67      524.20     47.00 o 
 -18   2  13      109.57      384.74     41.90 o 
 -17   2  13     2825.04     3242.28    110.62 o 
 -16   2  13     8311.40     9055.03    174.52 o 
 -15   2  13    11563.78    11904.19    227.73 o 
 -14   2  13    10117.04     9964.66    186.71 o 
 -13   2  13      196.84      341.19     33.56 o 
 -12   2  13     1792.59     1835.79     51.64 o 
 -11   2  13     3494.84     3388.93     71.15 o 
 -10   2  13    11532.86    10382.84    162.58 o 
  -9   2  13    18749.97    19972.85    326.13 o 
  -8   2  13    14155.35    13029.23    199.26 o 
  -7   2  13      786.55     1108.07     29.33 o 
  -6   2  13     4603.50     5226.12     97.93 o 
  -5   2  13     1536.84      984.70     30.88 o 
  -4   2  13     2836.60     2566.24     55.97 o 
  -3   2  13    19091.34    16065.54    359.64 o 
  -2   2  13    12591.53    11967.11    310.82 o 
  -1   2  13    13613.95    13367.38    288.20 o 
   0   2  13      969.11      952.68     36.23 o 
   1   2  13      203.20      192.97     26.27 o 
   2   2  13     3786.43     3478.38     76.77 o 
   3   2  13    47295.08    46095.61    917.98 o 
   4   2  13    37809.29    37563.45    580.08 o 
   5   2  13    35917.16    33534.81    468.25 o 
   6   2  13    10935.39    10530.47    138.73 o 
   7   2  13    51672.96    52764.75    649.00 o 
   8   2  13    13103.08    12687.60    156.76 o 
   9   2  13     2016.41     2320.04     44.10 o 
  10   2  13     4078.09     4433.90     74.38 o 
  11   2  13    15346.83    15073.76    194.07 o 
  12   2  13      132.70      144.16     21.17 o 
  13   2  13    45113.97    46514.18    572.96 o 
  14   2  13     2910.85     2608.44     56.33 o 
  15   2  13    24059.09    22803.20    403.48 o 
  16   2  13     3205.60     3420.37     87.28 o 
  17   2  13    10713.83     9961.93    216.54 o 
  18   2  13      142.69      127.82     42.73 o 
  19   2  13      282.17      672.51     51.46 o 
  20   2  13      881.28     1060.71     56.58 o 
  21   2  13    10223.63     9543.01    186.30 o 
  22   2  13     1642.19     1456.85     66.29 o 
  23   2  13    11733.17     9198.01    357.47 o 
 -23   3  13     2635.89     2438.57    151.79 o 
 -22   3  13     1343.64     1224.73     70.89 o 
 -21   3  13       10.19      160.46     39.07 o 
 -20   3  13     8800.23     8682.75    192.72 o 
 -19   3  13    10207.02     9717.68    195.45 o 
 -18   3  13     1025.94     1049.43     58.59 o 
 -17   3  13    14200.54    15159.56    289.99 o 
 -16   3  13      615.50      632.77     47.57 o 
 -15   3  13    10865.74    10782.38    252.00 o 
 -14   3  13    15215.55    15591.14    285.34 o 
 -13   3  13    15515.43    15849.57    309.43 o 
 -12   3  13    14960.08    14419.82    227.40 o 
 -11   3  13     3113.91     3168.83     72.24 o 
 -10   3  13     2028.87     2148.93     52.70 o 
  -9   3  13     1360.24     1514.91     44.50 o 
  -8   3  13     1949.94     2042.93     51.69 o 
  -7   3  13    35793.13    34259.89    482.83 o 
  -6   3  13    58339.17    57623.57    811.58 o 
  -5   3  13    26686.10    25307.73    401.60 o 
  -4   3  13     4576.00     5100.21     94.30 o 
  -3   3  13     6690.52     5325.64     92.45 o 
  -2   3  13    16580.44    16667.02    243.43 o 
  -1   3  13      625.36      482.43     40.35 o 
   0   3  13    51620.58    47288.72    632.21 o 
   1   3  13     8738.32     8197.64    116.24 o 
   2   3  13    12865.10    11844.13    155.02 o 
   3   3  13    11111.05    10757.96    143.72 o 
   4   3  13    28861.88    30460.17    441.95 o 
   5   3  13    33778.67    32094.40    409.92 o 
   6   3  13       21.26      232.49     19.95 o 
   7   3  13      344.01      370.10     21.77 o 
   8   3  13     2741.39     2658.49     73.66 o 
   9   3  13    14006.89    14249.80    187.22 o 
  10   3  13    24874.39    24885.73    380.05 o 
  11   3  13     5944.72     6157.31     94.96 o 
  12   3  13    37087.29    36453.03    448.69 o 
  13   3  13     8256.22     8266.42    143.05 o 
  14   3  13      448.44      824.08     53.43 o 
  15   3  13    10347.81    10653.43    216.80 o 
  16   3  13       28.33       28.85     40.12 o 
  17   3  13     2652.52     3049.00     91.99 o 
  18   3  13    18611.85    17973.95    383.71 o 
  19   3  13      151.67      189.67     33.03 o 
  20   3  13     2185.02     1806.69     73.54 o 
  21   3  13       24.66       25.94     46.93 o 
 -21   4  13    10657.53    10729.42    592.61 o 
 -20   4  13     4322.15     4095.91    164.69 o 
 -19   4  13     1235.30     1422.05     71.23 o 
 -18   4  13      746.59      772.87     60.13 o 
 -17   4  13    23120.29    23679.12    470.21 o 
 -16   4  13      721.89      973.65     71.42 o 
 -15   4  13     1263.83     1360.36     81.96 o 
 -14   4  13     3597.45     3818.67    111.96 o 
 -13   4  13     4947.37     4711.30    120.15 o 
 -12   4  13    17649.39    18041.25    304.22 o 
 -11   4  13    32344.76    31994.65    622.80 o 
 -10   4  13     3423.64     3728.76     87.91 o 
  -9   4  13    73137.84    74186.58   1123.45 o 
  -8   4  13     3272.49     3615.38     80.17 o 
  -7   4  13     5654.53     6399.61    118.59 o 
  -6   4  13       97.35      188.53     27.33 o 
  -5   4  13     1479.59     2079.45     68.00 o 
  -4   4  13     2018.54     2304.07     60.30 o 
  -3   4  13    61872.77    57128.75    837.09 o 
  -2   4  13     4941.14     4429.74     79.49 o 
  -1   4  13    21459.96    21060.35    290.63 o 
   0   4  13    10155.03     9748.04    139.83 o 
   1   4  13    69939.66    67423.82    862.84 o 
   2   4  13       10.98       61.14     21.30 o 
   3   4  13        3.03       81.66     21.69 o 
   4   4  13       25.03       65.93     22.01 o 
   5   4  13     6193.11     6241.34     97.32 o 
   6   4  13     4186.25     4146.32     74.48 o 
   7   4  13    35908.50    37278.37    491.86 o 
   8   4  13      373.64      361.70     29.27 o 
   9   4  13    21011.28    21669.53    313.00 o 
  10   4  13    13829.79    14720.37    255.63 o 
  11   4  13     1589.11     1424.02     61.99 o 
  12   4  13      412.77      407.85     60.82 o 
  13   4  13     2341.70     2151.00    104.85 o 
  14   4  13      221.80      210.04     43.30 o 
  15   4  13    12048.84    11679.99    232.72 o 
  16   4  13     1070.76     1174.77     75.32 o 
  17   4  13      898.49      513.72     43.21 o 
  18   4  13      812.69      899.48     79.34 o 
  19   4  13     2031.62     1436.83    153.76 o 
 -17   5  13      235.72      232.52     85.85 o 
 -16   5  13      983.49     1105.29    125.53 o 
 -15   5  13     2791.23     2495.08    116.07 o 
 -14   5  13    16766.37    15549.62    393.86 o 
 -13   5  13     8053.29     7882.19    233.42 o 
 -12   5  13     2626.49     2628.83    125.84 o 
 -11   5  13     1738.91     1898.16    106.02 o 
 -10   5  13     2163.84     2417.46    115.55 o 
  -9   5  13    10929.60    11280.03    301.79 o 
  -8   5  13     1412.20     1436.69     74.09 o 
  -7   5  13     3506.53     3967.11    136.36 o 
  -6   5  13    27354.46    27256.72    574.79 o 
  -5   5  13     1551.66     1710.06     69.14 o 
  -4   5  13    16744.61    16430.56    314.86 o 
  -3   5  13     2697.77     2946.25     98.39 o 
  -2   5  13     3681.51     3864.85     97.88 o 
  -1   5  13     4127.50     4212.33    103.18 o 
   0   5  13     6899.20     6449.71    159.68 o 
   1   5  13      784.62      903.15     44.89 o 
   2   5  13    10588.13    10753.26    190.11 o 
   3   5  13      646.95      606.55     41.43 o 
   4   5  13    10988.01    11153.19    208.85 o 
   5   5  13     6259.40     6562.35    138.02 o 
   6   5  13     1857.11     1863.17     64.93 o 
   7   5  13      352.22      491.00     43.11 o 
   8   5  13     6837.07     7275.68    246.06 o 
   9   5  13    10697.08    11200.20    347.57 o 
  10   5  13     1371.23     1480.76     69.09 o 
  11   5  13      730.96      737.94     51.19 o 
  12   5  13    15639.12    13981.97    327.07 o 
  13   5  13     6851.24     6323.54    175.85 o 
  14   5  13      395.40      249.76     71.47 o 
  15   5  13     3123.48     2480.59    125.42 o 
  16   5  13      555.65      588.67     70.12 o 
 -13   6  13     3194.27     2540.66    296.68 o 
 -12   6  13     6718.39     6145.15    294.10 o 
 -11   6  13      670.81      678.59    125.48 o 
 -10   6  13      587.01      939.98    111.63 o 
  -9   6  13       10.02        1.83     94.78 o 
  -8   6  13     1144.09     1259.48     85.29 o 
  -7   6  13     1690.08     1726.65     95.61 o 
  -6   6  13     2981.11     3394.76    129.69 o 
  -5   6  13      889.02      976.82     77.17 o 
  -4   6  13     1432.00     1369.43    125.12 o 
  -3   6  13        1.37       50.93     56.48 o 
  -2   6  13      611.98      786.25    103.30 o 
  -1   6  13     1547.88     1867.02    113.90 o 
   0   6  13     1215.60     1062.61     74.40 o 
   1   6  13      318.35      413.61     58.07 o 
   2   6  13     2851.95     3306.20    222.69 o 
   3   6  13     1634.17     1791.08    103.05 o 
   4   6  13       30.97       -2.83     43.65 o 
   5   6  13     9442.11     9348.46    227.45 o 
   6   6  13    12555.63    11155.59    262.72 o 
   7   6  13      794.37      622.34    126.27 o 
   8   6  13      207.89      274.68     88.47 o 
   9   6  13        0.49      149.60     87.36 o 
  10   6  13      577.89      702.46    100.63 o 
  11   6  13     4273.53     5914.86    358.03 o 
 -24   0  14    12336.44    11147.13    465.47 o 
 -22   0  14    11447.95    10613.05    315.13 o 
 -20   0  14     2522.56     2638.70    122.82 o 
 -18   0  14    19772.96    21294.62    498.77 o 
 -16   0  14     2130.80     2351.93     98.45 o 
 -14   0  14    49457.44    53143.96   1718.49 o 
 -12   0  14     7601.47     7571.70    235.20 o 
 -10   0  14    16478.66    16099.31    379.48 o 
  -8   0  14    22056.56    21951.06    479.81 o 
  -6   0  14    25197.00    22878.33    579.78 o 
  -4   0  14    19833.10    21500.75    958.87 o 
   4   0  14    10558.41    12749.60    737.77 o 
   6   0  14    22860.04    21844.80    587.32 o 
   8   0  14    16658.49    16618.13    467.50 o 
  10   0  14     1285.57     1803.91     61.14 o 
  12   0  14    17205.22    15466.90    394.94 o 
  14   0  14     5768.63     5571.88    136.91 o 
  16   0  14      182.55      132.40     43.28 o 
  18   0  14      784.47     1011.45     83.08 o 
  20   0  14      593.31      660.21     68.45 o 
  22   0  14     2484.82     3195.83    104.46 o 
 -25   1  14      711.54      210.26    110.74 o 
 -24   1  14     4897.74     5049.14    341.95 o 
 -23   1  14    15665.65    14329.80    284.04 o 
 -22   1  14      287.53      383.94     51.87 o 
 -21   1  14    27373.82    25477.32    419.37 o 
 -20   1  14     5933.78     5784.95    119.53 o 
 -19   1  14     8961.56     8451.50    159.43 o 
 -18   1  14     6193.60     6035.09    124.67 o 
 -17   1  14      709.73      983.09     48.88 o 
 -16   1  14     2536.67     2519.01     74.24 o 
 -15   1  14    17743.56    18018.79    305.51 o 
 -14   1  14    11169.35    10756.95    192.86 o 
 -13   1  14    20017.21    22251.15    397.34 o 
 -12   1  14    13979.97    14812.68    261.51 o 
 -11   1  14    43397.18    46060.81    712.32 o 
 -10   1  14     6545.37     6182.31    167.04 o 
  -9   1  14     5284.64     4202.73     88.21 o 
  -8   1  14      981.14      600.10     32.43 o 
  -7   1  14      605.08     1198.96     37.01 o 
  -6   1  14    22845.81    21907.95    393.14 o 
  -5   1  14    25629.13    24981.48    413.75 o 
  -4   1  14      529.11      471.34     18.78 o 
  -3   1  14     2548.30     3773.72     95.10 o 
  -2   1  14    79944.58    74948.83   1882.07 o 
  -1   1  14      935.25      526.46     44.89 o 
   0   1  14     1944.38     2955.56    150.02 o 
   1   1  14     2913.78     2400.36    131.32 o 
   2   1  14    14921.38    15621.20    491.60 o 
   3   1  14      243.30      442.84     45.83 o 
   4   1  14    31827.01    29460.75    693.03 o 
   5   1  14      130.20      113.88     24.76 o 
   6   1  14    18194.71    17587.15    356.42 o 
   7   1  14     5173.23     4626.53     73.41 o 
   8   1  14    28186.22    27527.15    361.22 o 
   9   1  14      307.57      531.79     24.52 o 
  10   1  14     9684.38     9148.53    125.39 o 
  11   1  14     4630.79     4843.65     86.47 o 
  12   1  14       45.49      120.41     24.54 o 
  13   1  14       70.95      243.08     26.02 o 
  14   1  14      242.18      382.02     28.86 o 
  15   1  14      322.81      550.86     32.24 o 
  16   1  14    13855.58    14709.44    248.89 o 
  17   1  14    11330.61    11855.19    218.90 o 
  18   1  14     4526.51     4701.33    122.21 o 
  19   1  14     5218.48     6990.21    159.83 o 
  20   1  14     8070.64     7728.01    170.65 o 
  21   1  14      202.89      114.34     34.66 o 
  22   1  14       28.65      142.17     33.39 o 
  23   1  14      649.39      723.53     95.21 o 
 -24   2  14     5600.52     4439.65    214.49 o 
 -23   2  14     3988.09     3468.53    138.63 o 
 -22   2  14        6.08       87.19     35.16 o 
 -21   2  14     1361.70     1701.93     67.72 o 
 -20   2  14    16843.86    17097.54    340.79 o 
 -19   2  14     2487.97     2741.69     90.94 o 
 -18   2  14    33358.20    34077.27    639.19 o 
 -17   2  14    10639.37    11363.11    287.77 o 
 -16   2  14    52482.74    54358.67   1085.40 o 
 -15   2  14       61.21      128.84     35.03 o 
 -14   2  14       61.25      129.66     37.53 o 
 -13   2  14      152.97      220.81     36.54 o 
 -12   2  14     7420.51     6715.64    183.37 o 
 -11   2  14      147.60      274.39     30.66 o 
 -10   2  14    53714.96    47833.99    752.91 o 
  -9   2  14     1141.82     1349.50     41.19 o 
  -8   2  14    46373.15    44703.92    623.94 o 
  -7   2  14      404.95      631.04     31.08 o 
  -6   2  14    29085.38    30991.16    484.39 o 
  -5   2  14    43266.33    43282.07    755.35 o 
  -4   2  14     2272.91     1740.58     46.71 o 
  -3   2  14     6531.25     4861.65    114.76 o 
  -2   2  14     4314.74     3575.48     88.01 o 
  -1   2  14     4380.68     4773.54    175.80 o 
   0   2  14    39404.50    37145.69    902.45 o 
   1   2  14    36378.12    31808.16    775.12 o 
   2   2  14    44954.54    41205.71    797.58 o 
   3   2  14      858.22     1429.49     37.58 o 
   4   2  14    13463.23    12201.25    183.70 o 
   5   2  14    17891.19    17588.78    238.75 o 
   6   2  14     9284.57     8517.49    114.86 o 
   7   2  14      721.92      895.04     26.98 o 
   8   2  14      228.58      396.67     24.52 o 
   9   2  14     1480.97     1279.04     38.13 o 
  10   2  14     3795.09     3915.55     92.13 o 
  11   2  14     7918.10     7919.41    139.50 o 
  12   2  14    24229.98    23737.55    328.76 o 
  13   2  14    10685.86    10710.57    158.27 o 
  14   2  14    19837.82    22132.53    327.78 o 
  15   2  14     5585.02     6339.67    164.09 o 
  16   2  14     4957.65     6131.15    153.15 o 
  17   2  14     7214.89     7921.68    169.01 o 
  18   2  14     1533.99     1858.74     78.03 o 
  19   2  14     6787.69     6936.94    138.16 o 
  20   2  14     4901.04     5133.96    108.31 o 
  21   2  14      108.55      143.26     36.77 o 
  22   2  14    19810.65    20442.70    696.81 o 
  23   2  14     1945.44     1538.76    137.30 o 
 -22   3  14     2126.91     2123.95    124.79 o 
 -21   3  14    13470.16    11973.69    226.13 o 
 -20   3  14     7488.31     7718.72    159.93 o 
 -19   3  14    13787.92    13730.91    283.72 o 
 -18   3  14     4518.25     4274.45    121.65 o 
 -17   3  14      278.28      488.38     60.07 o 
 -16   3  14    11453.18    11570.40    254.72 o 
 -15   3  14     2307.02     2191.96    103.93 o 
 -14   3  14      435.40      464.26     47.09 o 
 -13   3  14    47874.39    46311.26    933.53 o 
 -12   3  14      293.44      322.69     36.99 o 
 -11   3  14       18.64       78.62     30.78 o 
 -10   3  14      619.33      672.70     36.47 o 
  -9   3  14    11125.71    10868.46    192.57 o 
  -8   3  14    11481.91    10316.91    176.21 o 
  -7   3  14    18508.50    18453.05    295.72 o 
  -6   3  14     8056.86     7944.62    147.74 o 
  -5   3  14    10247.05    10791.80    206.74 o 
  -4   3  14    12500.18    11696.70    221.27 o 
  -3   3  14    11125.74    11961.85    199.16 o 
  -2   3  14     1669.15     1547.71     43.77 o 
  -1   3  14     1920.99     2543.58     74.43 o 
   0   3  14      219.60      231.08     21.42 o 
   1   3  14      310.26      327.99     32.07 o 
   2   3  14     1780.16     1571.65     76.40 o 
   3   3  14       74.21       81.33     18.91 o 
   4   3  14     9959.07    11237.72    193.49 o 
   5   3  14     6580.35     6912.43    125.93 o 
   6   3  14       68.58      161.54     23.11 o 
   7   3  14     2411.36     2194.41     50.48 o 
   8   3  14      131.85      154.29     25.28 o 
   9   3  14     1894.22     2238.02     60.48 o 
  10   3  14      515.36      655.41     35.74 o 
  11   3  14       49.68      243.51     49.12 o 
  12   3  14      745.10     1003.51     44.51 o 
  13   3  14     1594.04     1963.01     74.06 o 
  14   3  14       45.72       74.11     37.23 o 
  15   3  14     7904.07     7005.18    145.45 o 
  16   3  14     2351.80     2469.92     68.23 o 
  17   3  14     1920.48     2281.23     67.79 o 
  18   3  14     1444.80     1721.49     55.65 o 
  19   3  14     3980.37     4566.75    108.40 o 
  20   3  14     1158.20     1238.70     70.81 o 
  21   3  14     3969.28     4150.59    126.73 o 
 -20   4  14       78.78      123.65     58.22 o 
 -19   4  14       26.69       25.19     72.57 o 
 -18   4  14     2470.77     2435.27     88.15 o 
 -17   4  14      857.92      946.43     64.70 o 
 -16   4  14    14969.80    14545.44    417.42 o 
 -15   4  14     4116.38     3975.74    148.83 o 
 -14   4  14      619.34      617.15     65.26 o 
 -13   4  14     3702.47     3352.27    117.31 o 
 -12   4  14    12163.98    12113.40    296.76 o 
 -11   4  14     3757.28     3795.70    118.40 o 
 -10   4  14     6286.88     6164.27    145.93 o 
  -9   4  14      933.24      998.59     54.05 o 
  -8   4  14     2387.27     2245.32     77.11 o 
  -7   4  14     5655.73     5671.52    133.76 o 
  -6   4  14     2359.98     2835.90     83.53 o 
  -5   4  14     6899.75     6343.56    149.18 o 
  -4   4  14     3711.34     3847.88    102.90 o 
  -3   4  14    10526.44    10051.94    216.81 o 
  -2   4  14       56.98       56.82     33.90 o 
  -1   4  14     2802.58     2988.42     81.34 o 
   0   4  14     4694.94     3906.38     80.70 o 
   1   4  14     1444.26     1523.45     44.58 o 
   2   4  14      381.04      616.00     31.47 o 
   3   4  14     5017.56     5641.34     98.43 o 
   4   4  14    26269.55    26134.96    367.62 o 
   5   4  14      931.90     1258.73     45.74 o 
   6   4  14     1461.10     1587.23     50.59 o 
   7   4  14     2162.41     2388.82     70.05 o 
   8   4  14      447.65      478.23     43.20 o 
   9   4  14     2120.80     2466.88     79.97 o 
  10   4  14    18955.77    19369.00    336.33 o 
  11   4  14     4307.02     4534.75    146.30 o 
  12   4  14      114.43      203.30     39.07 o 
  13   4  14     1007.25     1368.83     63.72 o 
  14   4  14     3144.41     3015.99    101.42 o 
  15   4  14      818.92      867.50     68.75 o 
  16   4  14       12.58       35.18     87.62 o 
  17   4  14     1262.30     1327.99     95.38 o 
  18   4  14      139.37       33.12     70.68 o 
  19   4  14      442.77      449.32    121.22 o 
 -17   5  14        0.08      150.02    139.55 o 
 -16   5  14     3575.58     3905.89    208.57 o 
 -15   5  14      905.04      862.57    119.32 o 
 -14   5  14     1583.86     1703.60     99.35 o 
 -13   5  14     8751.05     8102.66    235.67 o 
 -12   5  14     6379.72     6858.04    210.40 o 
 -11   5  14     3206.10     2841.09    121.66 o 
 -10   5  14    10461.14    10842.80    293.42 o 
  -9   5  14        5.09      -60.50     70.52 o 
  -8   5  14        4.80      -33.43     50.10 o 
  -7   5  14     3061.19     3149.26    148.18 o 
  -6   5  14      101.72      214.77     66.15 o 
  -5   5  14       50.89       43.33     48.52 o 
  -4   5  14    36025.34    34925.45    819.06 o 
  -3   5  14      857.84      899.75    117.88 o 
  -2   5  14     5955.74     5708.17    152.17 o 
  -1   5  14       38.23       90.08     43.82 o 
   0   5  14    33252.67    34021.39    710.78 o 
   1   5  14     3483.20     3309.77    136.42 o 
   2   5  14       70.29      117.32     39.25 o 
   3   5  14      533.40      626.38     51.43 o 
   4   5  14     1401.84     1544.68     70.10 o 
   5   5  14      406.06      361.87     46.92 o 
   6   5  14    18181.87    17532.05    357.67 o 
   7   5  14      341.76      467.09     54.35 o 
   8   5  14    18357.90    18355.52    394.47 o 
   9   5  14      156.61      244.41     52.72 o 
  10   5  14    10246.80    10552.47    359.98 o 
  11   5  14      105.98       97.88     51.08 o 
  12   5  14      917.25      919.57     68.18 o 
  13   5  14     2207.03     2547.64    135.73 o 
  14   5  14     6489.52     6800.48    234.15 o 
  15   5  14       65.81      127.76     61.90 o 
 -11   6  14      112.06      -30.18     97.33 o 
 -10   6  14     5900.64     6001.91    254.35 o 
  -9   6  14     2373.12     2508.93    163.25 o 
  -8   6  14    17625.02    18453.08    724.27 o 
  -7   6  14    12686.79    12414.43    327.51 o 
  -6   6  14      608.38      647.10     68.75 o 
  -5   6  14      797.57      875.71    161.08 o 
  -4   6  14      391.04      301.95     56.40 o 
  -3   6  14    10902.08    10341.04    552.20 o 
  -2   6  14     5973.69     6110.80    346.14 o 
  -1   6  14     2406.96     2398.51    103.14 o 
   0   6  14     4952.53     5384.15    301.10 o 
   1   6  14     1754.43     1822.50    222.85 o 
   2   6  14     1260.27     1516.83    154.82 o 
   3   6  14    17559.43    17533.41    431.63 o 
   4   6  14      274.88      369.77     60.07 o 
   5   6  14     6780.45     6399.02    168.48 o 
   6   6  14      388.53      494.07     93.41 o 
   7   6  14       47.52      147.89     82.24 o 
   8   6  14     1764.22     1921.64    138.87 o 
   9   6  14      351.61      502.48     93.58 o 
  10   6  14     2951.19     2938.72    245.05 o 
 -23   0  15    15271.35    15832.30    449.89 o 
 -21   0  15     7633.47     7466.54    304.37 o 
 -19   0  15    22098.99    21563.74    599.44 o 
 -17   0  15     3692.41     4085.56    133.54 o 
 -15   0  15      403.33      625.57     71.32 o 
 -13   0  15    17291.70    18864.04    516.83 o 
 -11   0  15    14662.23    15173.37    361.53 o 
  -9   0  15     2182.36     2502.45     76.25 o 
  -7   0  15     2296.43     2091.50     73.25 o 
  -5   0  15    11544.13    12853.24    408.63 o 
  -3   0  15    43165.91    38472.01   1690.65 o 
   1   0  15    25229.37    20522.04    902.01 o 
   3   0  15     3915.65     3318.34    295.37 o 
   5   0  15     3477.14     3455.14    146.02 o 
   7   0  15    68796.44    69470.68   1554.49 o 
   9   0  15    18928.67    18606.39    440.07 o 
  11   0  15     1357.13     1330.41     49.12 o 
  13   0  15     6996.57     8019.13    177.55 o 
  15   0  15    62312.34    67335.93   2165.07 o 
  17   0  15    15148.31    15893.88    457.68 o 
  19   0  15    29134.19    27340.25    745.26 o 
  21   0  15     2153.62     2649.55    110.88 o 
  23   0  15     2000.10     2480.80    178.83 o 
 -24   1  15      403.17      506.57     65.38 o 
 -23   1  15     9974.31     9831.05    231.14 o 
 -22   1  15      854.39      847.36     68.57 o 
 -21   1  15     1905.87     1901.25     64.89 o 
 -20   1  15    12569.39    13460.26    253.95 o 
 -19   1  15     7377.67     8654.91    176.42 o 
 -18   1  15      823.46     1166.38     49.97 o 
 -17   1  15      461.73      593.12     40.83 o 
 -16   1  15     2293.75     2537.06     87.83 o 
 -15   1  15    38124.19    39013.25    944.35 o 
 -14   1  15     9443.35     9064.66    166.90 o 
 -13   1  15     1004.92     1146.81     52.83 o 
 -12   1  15     9960.52     9668.06    225.96 o 
 -11   1  15    46920.83    48280.95    850.41 o 
 -10   1  15    10185.93     9624.05    185.54 o 
  -9   1  15    23194.24    22296.17    417.14 o 
  -8   1  15     3142.25     2881.20     56.78 o 
  -7   1  15      520.04      996.47     31.27 o 
  -6   1  15    23793.25    22523.45    405.98 o 
  -5   1  15    35977.29    31042.65    679.48 o 
  -4   1  15    10448.26     8905.38    206.50 o 
  -3   1  15    41262.44    42495.93    930.02 o 
  -2   1  15   108394.86   101974.52   2557.92 o 
  -1   1  15     1026.68      794.06     35.46 o 
   0   1  15     2653.97     2677.21    140.30 o 
   1   1  15     1590.03     1406.16     56.34 o 
   2   1  15     1359.48      981.02     48.33 o 
   3   1  15     1952.73     1569.71     55.71 o 
   4   1  15    36289.10    31777.90    803.16 o 
   5   1  15    10816.63    10956.55    431.48 o 
   6   1  15    28713.75    28861.87    625.87 o 
   7   1  15    66965.09    60397.56    968.09 o 
   8   1  15     2733.08     2996.40     59.75 o 
   9   1  15     6194.00     5727.60     83.08 o 
  10   1  15     1406.71     1433.22     37.58 o 
  11   1  15     7397.49     6881.69    106.57 o 
  12   1  15    38236.33    37607.61    516.77 o 
  13   1  15     3410.28     3419.51     72.14 o 
  14   1  15    13757.24    13061.13    197.26 o 
  15   1  15      749.84      817.43     39.99 o 
  16   1  15     4889.30     4652.97    104.54 o 
  17   1  15    18485.69    18610.59    347.44 o 
  18   1  15     1340.35     2003.31     68.78 o 
  19   1  15     1157.19     1455.41     57.61 o 
  20   1  15     7023.98     7188.95    147.11 o 
  21   1  15     3984.92     3619.72     92.16 o 
  22   1  15    12818.91     9760.51    350.77 o 
  23   1  15      183.17      273.11     78.94 o 
 -24   2  15     1740.64     1656.23    167.98 o 
 -23   2  15       35.85       70.28     53.69 o 
 -22   2  15      118.53      165.56     37.05 o 
 -21   2  15     1375.68     1437.99     61.20 o 
 -20   2  15      762.91      883.58     53.33 o 
 -19   2  15     8056.39     8123.01    182.33 o 
 -18   2  15     8098.12     9037.71    200.26 o 
 -17   2  15     7829.77     8398.67    190.57 o 
 -16   2  15      166.09      334.14     51.10 o 
 -15   2  15    27639.33    30196.58    582.84 o 
 -14   2  15     2498.95     2803.32    124.45 o 
 -13   2  15     2891.28     2969.13     97.18 o 
 -12   2  15    21612.94    20668.36    386.74 o 
 -11   2  15    35566.82    36298.01    604.11 o 
 -10   2  15      552.90      422.43     28.97 o 
  -9   2  15    37297.36    32513.68    464.38 o 
  -8   2  15    29450.23    26626.18    382.51 o 
  -7   2  15    84636.35    76064.09    957.06 o 
  -6   2  15     8591.17     8479.70    124.32 o 
  -5   2  15    30569.30    27416.69    435.49 o 
  -4   2  15       32.83       61.03     22.31 o 
  -3   2  15       20.10      166.98     46.96 o 
  -2   2  15     6623.05     7105.78    235.91 o 
  -1   2  15    97134.83    91279.06   1968.87 o 
   0   2  15     1358.40     1422.37     64.91 o 
   1   2  15    78987.64    69353.92   1221.88 o 
   2   2  15     1248.22     1143.80     32.67 o 
   3   2  15    55345.10    49776.63    702.57 o 
   4   2  15     6690.22     6005.07     98.88 o 
   5   2  15     4087.64     4404.05     73.91 o 
   6   2  15     7784.38     6552.42     95.16 o 
   7   2  15     2993.74     2749.78     51.66 o 
   8   2  15     1238.31     1183.90     33.95 o 
   9   2  15    41210.86    41214.00    534.76 o 
  10   2  15     7778.63     8253.01    124.29 o 
  11   2  15    27583.46    26968.63    375.25 o 
  12   2  15     2887.19     2844.36     64.41 o 
  13   2  15     7572.83     7174.96    116.97 o 
  14   2  15      122.98      230.70     37.12 o 
  15   2  15      102.49      115.77     34.29 o 
  16   2  15       77.01      125.63     35.91 o 
  17   2  15     6228.60     6019.11    127.04 o 
  18   2  15     2432.81     2645.53     74.06 o 
  19   2  15     3959.84     3201.06     92.28 o 
  20   2  15      915.66      767.55     48.36 o 
  21   2  15     4507.12     3080.24    130.38 o 
  22   2  15      237.02      268.62     88.29 o 
 -22   3  15     5529.06     5224.48    250.46 o 
 -21   3  15      228.50      234.44     64.21 o 
 -20   3  15       86.07        2.41     42.95 o 
 -19   3  15      493.15      558.86     46.50 o 
 -18   3  15    12675.56    12996.90    251.70 o 
 -17   3  15      978.95     1170.62     62.48 o 
 -16   3  15       75.92      215.43     46.80 o 
 -15   3  15      267.49      380.29     51.10 o 
 -14   3  15      193.81      211.90     50.32 o 
 -13   3  15     4234.53     4800.25    137.95 o 
 -12   3  15     7527.90     7642.22    162.23 o 
 -11   3  15       20.83      172.62     38.07 o 
 -10   3  15     7508.01     7572.65    152.42 o 
  -9   3  15     7018.58     7123.13    149.19 o 
  -8   3  15      280.94      473.81     34.12 o 
  -7   3  15       95.48      162.74     44.21 o 
  -6   3  15     2670.26     2173.42     64.90 o 
  -5   3  15       61.79      143.67     26.63 o 
  -4   3  15    77111.49    70963.30   1238.23 o 
  -3   3  15     8117.53     7534.53    124.13 o 
  -2   3  15     1168.31     1078.41     35.28 o 
  -1   3  15    16259.01    13924.47    224.81 o 
   0   3  15    27607.62    26673.19    414.40 o 
   1   3  15     1757.28     1877.30     49.78 o 
   2   3  15    17887.36    16022.45    259.22 o 
   3   3  15     4072.62     3897.86     81.13 o 
   4   3  15    18173.96    16777.34    251.07 o 
   5   3  15     5761.53     5072.48    148.78 o 
   6   3  15    20980.86    18174.64    279.43 o 
   7   3  15     1498.89     1423.99     42.50 o 
   8   3  15      500.35      448.55     27.12 o 
   9   3  15     8608.64     8671.24    131.19 o 
  10   3  15     8503.13     9690.38    145.56 o 
  11   3  15     7039.09     6586.47    110.75 o 
  12   3  15     5629.06     6461.05    125.48 o 
  13   3  15    10817.63    10476.89    177.57 o 
  14   3  15    28017.65    27054.43    434.64 o 
  15   3  15      206.45      269.77     34.11 o 
  16   3  15      224.67      104.62     32.59 o 
  17   3  15     4865.53     4869.39    117.86 o 
  18   3  15      114.70      325.50     40.96 o 
  19   3  15     4039.35     3931.42    130.36 o 
  20   3  15     4306.82     4027.50    147.98 o 
  21   3  15     8369.19     8360.49    421.26 o 
 -20   4  15     2293.96     2096.88    169.10 o 
 -19   4  15       81.95      152.06     67.34 o 
 -18   4  15     1507.70     1431.16     71.74 o 
 -17   4  15     2042.63     2553.08     99.62 o 
 -16   4  15     1907.05     1928.38     92.45 o 
 -15   4  15     3589.72     3948.13    136.75 o 
 -14   4  15     3117.12     3203.86    125.87 o 
 -13   4  15     4742.64     4434.56    151.71 o 
 -12   4  15      782.90      712.48     71.20 o 
 -11   4  15     8452.81     8437.11    200.38 o 
 -10   4  15     7667.33     7190.51    185.75 o 
  -9   4  15       34.38      105.91     50.40 o 
  -8   4  15      208.75      288.08     48.83 o 
  -7   4  15     4276.13     3985.88    120.63 o 
  -6   4  15     2113.69     2549.26     90.96 o 
  -5   4  15      642.18      943.72     62.91 o 
  -4   4  15    12116.51    11941.04    280.85 o 
  -3   4  15     2683.36     2663.31     95.01 o 
  -2   4  15      361.04      417.82     41.88 o 
  -1   4  15    12809.35    11890.18    216.11 o 
   0   4  15     8211.32     7883.71    154.38 o 
   1   4  15       58.16      208.63     44.51 o 
   2   4  15     3189.58     2939.16     74.48 o 
   3   4  15     1000.02     1229.65     49.91 o 
   4   4  15     5685.54     5848.38    119.91 o 
   5   4  15    16648.40    17063.62    279.25 o 
   6   4  15      971.02     1260.86     51.98 o 
   7   4  15     9725.26     9706.72    179.18 o 
   8   4  15     7329.44     7310.21    152.82 o 
   9   4  15     9183.41     9316.79    201.73 o 
  10   4  15     3723.72     3768.20    122.57 o 
  11   4  15       69.78      104.50     50.10 o 
  12   4  15     1033.31      937.14     69.93 o 
  13   4  15    11840.04    12814.03    293.74 o 
  14   4  15     1545.68     1625.87     83.37 o 
  15   4  15     8721.19     8969.63    216.84 o 
  16   4  15      258.13      322.10     48.30 o 
  17   4  15    22388.79    21810.98    754.49 o 
  18   4  15     4473.77     4111.48    190.88 o 
 -17   5  15    14083.04    13857.08    819.33 o 
 -16   5  15      482.12      584.52     91.44 o 
 -15   5  15     6641.18     6915.13    305.23 o 
 -14   5  15      232.23      388.97     65.47 o 
 -13   5  15    25413.17    23801.34    566.99 o 
 -12   5  15     1361.41     1255.58     91.58 o 
 -11   5  15      599.78      649.39     71.08 o 
 -10   5  15    13605.12    12851.76    314.55 o 
  -9   5  15     1842.94     2005.95    171.34 o 
  -8   5  15       44.21      149.58     56.59 o 
  -7   5  15    28537.88    28049.63    668.73 o 
  -6   5  15     1600.73     1563.99     87.14 o 
  -5   5  15    10106.87    10024.22    268.22 o 
  -4   5  15    11273.93    10815.76    284.75 o 
  -3   5  15    18558.22    18516.75    453.80 o 
  -2   5  15     1259.56     1288.97     76.48 o 
  -1   5  15    12046.26    11360.51    366.82 o 
   0   5  15     1123.30     1156.76     72.07 o 
   1   5  15      853.86     1008.22     62.67 o 
   2   5  15     1008.98     1081.40     67.66 o 
   3   5  15      166.10      370.46     48.69 o 
   4   5  15     7866.67     7937.40    199.05 o 
   5   5  15    32438.45    30737.26    596.73 o 
   6   5  15     5570.60     5127.34    136.64 o 
   7   5  15     2542.10     2871.14    100.26 o 
   8   5  15       41.77      125.21     46.63 o 
   9   5  15     5355.06     5667.12    154.02 o 
  10   5  15     2694.32     3031.70    106.17 o 
  11   5  15      132.83      100.88     49.49 o 
  12   5  15     4904.68     4826.02    138.38 o 
  13   5  15      888.45      834.07    122.87 o 
  14   5  15     2407.58     2107.28    141.06 o 
 -11   6  15      279.81      630.77    205.77 o 
 -10   6  15    11427.76    10980.10    464.45 o 
  -9   6  15     7972.00     8092.32    314.59 o 
  -8   6  15     2081.12     2195.27    154.22 o 
  -7   6  15     8083.02     8568.43    386.85 o 
  -6   6  15     1709.20     1623.68    156.30 o 
  -5   6  15     6213.94     6964.48    223.18 o 
  -4   6  15     1176.80     1143.97     76.87 o 
  -3   6  15       87.62       -4.36     68.58 o 
  -2   6  15     6371.86     6035.37    214.00 o 
  -1   6  15     1644.19     1495.68     83.03 o 
   0   6  15     3511.07     3340.07    242.62 o 
   1   6  15    35344.66    34030.94   1291.93 o 
   2   6  15     4893.06     4588.64    236.68 o 
   3   6  15     3489.58     3717.02    128.99 o 
   4   6  15       13.27      103.16     68.52 o 
   5   6  15     5768.66     5715.71    221.16 o 
   6   6  15       38.61       82.89    157.69 o 
   7   6  15      901.45     1109.55    111.95 o 
   8   6  15     5444.61     4974.10    223.92 o 
   9   6  15     5632.12     5436.73    345.69 o 
  10   6  15      879.58      845.14    146.66 o 
 -24   0  16    12891.01    11295.09    652.09 o 
 -22   0  16     7522.49     6821.40    223.72 o 
 -20   0  16      305.88      483.37     69.53 o 
 -18   0  16     3665.49     3695.71    147.49 o 
 -16   0  16   106902.05   118997.84   3031.06 o 
 -14   0  16     3871.05     4063.69    263.93 o 
 -12   0  16    35088.11    37313.89   1159.98 o 
 -10   0  16    57470.39    53480.97   1064.48 o 
  -8   0  16    36502.48    36895.64    869.29 o 
  -6   0  16   134494.14   130983.81   3284.26 o 
  -4   0  16    29397.23    35119.88   1551.11 o 
  -2   0  16      852.13     1553.35    116.35 o 
   2   0  16   109278.55    96397.61  10454.26 o 
   4   0  16    18039.36    16238.88   1508.46 o 
   6   0  16    49862.22    47445.11   1026.15 o 
   8   0  16     6489.91     6434.59    211.46 o 
  10   0  16     3708.17     5133.53    148.17 o 
  12   0  16    47087.16    44845.18   1082.50 o 
  14   0  16    15406.70    15720.10    567.40 o 
  16   0  16    19682.22    22204.51    616.22 o 
  18   0  16     9560.92    11266.50    334.68 o 
  20   0  16       22.05       50.69     32.80 o 
  22   0  16     9225.33     8261.72    422.01 o 
 -24   1  16     5348.22     4845.84    232.12 o 
 -23   1  16      738.02      713.85     51.92 o 
 -22   1  16        7.80       79.81     35.22 o 
 -21   1  16    16190.44    16723.97    306.61 o 
 -20   1  16      883.57     1189.34     61.56 o 
 -19   1  16    24743.02    26496.91    511.94 o 
 -18   1  16     8082.22     7826.08    179.90 o 
 -17   1  16     6182.66     6975.07    165.56 o 
 -16   1  16      556.64      631.25     53.28 o 
 -15   1  16     7654.63     8597.68    201.58 o 
 -14   1  16    28533.97    28439.90    546.50 o 
 -13   1  16    31716.06    31782.66    605.25 o 
 -12   1  16     3786.02     4019.58    108.83 o 
 -11   1  16    10972.68    11390.78    192.36 o 
 -10   1  16       60.79      139.62     20.89 o 
  -9   1  16    68378.05    68470.87   1017.12 o 
  -8   1  16     1157.72     1178.28     33.87 o 
  -7   1  16       22.59       99.77     20.56 o 
  -6   1  16    16122.09    16831.47    311.39 o 
  -5   1  16     1945.88     2281.64     57.62 o 
  -4   1  16     3708.68     4055.28    103.65 o 
  -3   1  16    19600.21    18025.75    463.54 o 
  -2   1  16    34661.08    29823.23    757.12 o 
  -1   1  16    17660.75    15486.34    485.56 o 
   0   1  16     1604.32     2321.05    128.70 o 
   1   1  16    10021.47    11044.81    507.68 o 
   2   1  16    12439.78     9799.67    389.65 o 
   3   1  16     2602.97     2652.88     91.31 o 
   4   1  16    10148.45    10333.48    190.15 o 
   5   1  16    10373.73     9754.80    179.01 o 
   6   1  16     5246.09     5892.72    103.95 o 
   7   1  16       34.01      140.59     21.13 o 
   8   1  16    10579.90    10635.03    171.53 o 
   9   1  16    16303.19    16597.94    257.59 o 
  10   1  16     8569.71     8897.00    144.90 o 
  11   1  16     3029.86     4039.87     81.48 o 
  12   1  16       41.33      115.19     28.23 o 
  13   1  16     2141.32     2901.07     74.92 o 
  14   1  16     4545.67     4721.81    127.59 o 
  15   1  16      317.22      170.71     36.07 o 
  16   1  16     9923.25    11054.40    206.39 o 
  17   1  16      262.45      287.88     36.61 o 
  18   1  16      202.91      300.85     39.93 o 
  19   1  16     7882.60     8548.21    180.35 o 
  20   1  16     6138.27     6069.64    148.83 o 
  21   1  16      990.94     1702.63    163.12 o 
  22   1  16      403.83      708.21    107.00 o 
  23   1  16      941.75     1218.14    118.97 o 
 -23   2  16     1978.91     2030.57    139.12 o 
 -22   2  16    24610.97    23687.82    452.98 o 
 -21   2  16     9954.47     9900.24    210.15 o 
 -20   2  16    26525.12    25934.34    500.04 o 
 -19   2  16     6257.06     5733.07    138.76 o 
 -18   2  16      312.80      429.78     64.92 o 
 -17   2  16    10909.21    10847.51    231.89 o 
 -16   2  16     8930.30     9496.21    209.45 o 
 -15   2  16     4420.72     5473.06    140.09 o 
 -14   2  16    29874.36    33056.06    632.52 o 
 -13   2  16      513.55      572.38     47.53 o 
 -12   2  16     8715.31     9716.76    173.35 o 
 -11   2  16      357.83      424.04     31.37 o 
 -10   2  16    14755.90    14604.93    266.16 o 
  -9   2  16     7468.17     8089.73    138.32 o 
  -8   2  16     1134.45     1288.11     36.81 o 
  -7   2  16    11512.51    10571.74    153.91 o 
  -6   2  16     4814.56     5534.18     92.15 o 
  -5   2  16      210.29      271.42     50.26 o 
  -4   2  16     2404.00     2342.95     55.28 o 
  -3   2  16    12823.79    11118.38    216.92 o 
  -2   2  16      638.03      715.08     28.03 o 
  -1   2  16     4018.28     3779.88     75.20 o 
   0   2  16      502.55      751.52     37.22 o 
   1   2  16     3232.94     2218.69     45.03 o 
   2   2  16     1230.06     1100.56     34.70 o 
   3   2  16     9437.06     9154.04    131.52 o 
   4   2  16       62.48      151.74     18.09 o 
   5   2  16     1243.38     1083.46     35.26 o 
   6   2  16      201.03      187.89     30.24 o 
   7   2  16     1321.80     1424.30     45.22 o 
   8   2  16       65.79       71.59     22.47 o 
   9   2  16     2155.79     2566.00     72.85 o 
  10   2  16     1138.93     1022.98     37.51 o 
  11   2  16     1026.99     1445.29     55.27 o 
  12   2  16    13446.03    14254.64    218.50 o 
  13   2  16     2986.48     3534.77     79.17 o 
  14   2  16      128.78      171.21     29.89 o 
  15   2  16      299.32      397.78     35.98 o 
  16   2  16     1202.82      944.41     50.30 o 
  17   2  16       40.94      205.22     43.91 o 
  18   2  16       51.46        3.93     38.50 o 
  19   2  16       37.37       39.58     33.04 o 
  20   2  16      342.59      243.79     39.19 o 
  21   2  16      660.08      653.36     70.36 o 
  22   2  16       89.50      178.46     76.32 o 
 -22   3  16     3863.82     3465.33    189.68 o 
 -21   3  16     3955.69     3549.50    203.03 o 
 -20   3  16      257.25      257.68     40.87 o 
 -19   3  16    11027.17    11122.60    235.71 o 
 -18   3  16     2460.25     2573.55     81.75 o 
 -17   3  16    23986.77    24511.60    443.03 o 
 -16   3  16     8743.20     8694.05    183.07 o 
 -15   3  16     3480.82     3960.94    117.34 o 
 -14   3  16      237.65      424.19     50.31 o 
 -13   3  16      589.92      863.55     58.94 o 
 -12   3  16     6212.21     5705.50    131.43 o 
 -11   3  16    78003.39    74730.35   1176.78 o 
 -10   3  16    17055.50    16351.28    283.00 o 
  -9   3  16       32.95      124.89     45.75 o 
  -8   3  16      679.51      723.76     38.38 o 
  -7   3  16    13118.70    13708.21    241.83 o 
  -6   3  16       56.82      104.21     29.17 o 
  -5   3  16    14684.63    13515.19    254.48 o 
  -4   3  16    16698.05    14713.30    253.79 o 
  -3   3  16     6685.56     6422.60    110.27 o 
  -2   3  16     7316.35     7112.38    124.50 o 
  -1   3  16     3557.55     3600.82     73.95 o 
   0   3  16    38600.28    36349.46    599.34 o 
   1   3  16       92.61       92.55     27.55 o 
   2   3  16     8125.50     8179.81    169.91 o 
   3   3  16     1111.27      982.09     43.49 o 
   4   3  16     1823.44     1786.14     48.70 o 
   5   3  16       37.58      155.76     26.24 o 
   6   3  16    20279.96    20128.14    298.30 o 
   7   3  16    11357.15     9864.42    171.51 o 
   8   3  16    33599.82    33203.28    486.22 o 
   9   3  16      605.19     1083.16     54.24 o 
  10   3  16     5182.08     5532.99    143.48 o 
  11   3  16     1204.65     1230.15     48.34 o 
  12   3  16    23382.61    23883.99    401.74 o 
  13   3  16       65.07      223.33     44.42 o 
  14   3  16      311.69      491.11     49.20 o 
  15   3  16     2004.82     2438.85     77.47 o 
  16   3  16     4355.27     4038.82     98.19 o 
  17   3  16     6835.98     5849.40    130.09 o 
  18   3  16     9891.09     9827.46    203.86 o 
  19   3  16       61.94      114.18     83.31 o 
  20   3  16     5143.52     4848.61    281.34 o 
 -20   4  16      102.92        2.62    112.61 o 
 -19   4  16      682.24      721.31    161.25 o 
 -18   4  16    18013.61    18381.27    992.17 o 
 -17   4  16     1378.33     1708.54     91.97 o 
 -16   4  16    10138.66    10191.98    247.14 o 
 -15   4  16     1390.71     1555.40     85.85 o 
 -14   4  16    35020.84    35550.96    758.94 o 
 -13   4  16     9380.12     9016.54    235.44 o 
 -12   4  16     1005.60      973.83     79.27 o 
 -11   4  16     2681.96     2896.25    122.11 o 
 -10   4  16     1606.71     1787.37     84.29 o 
  -9   4  16      455.48      527.07     60.10 o 
  -8   4  16    59392.66    58815.56   1146.86 o 
  -7   4  16     2551.17     2437.46    109.14 o 
  -6   4  16    30650.95    30744.77    559.32 o 
  -5   4  16    11559.91    11734.36    246.38 o 
  -4   4  16     6089.86     6148.73    144.61 o 
  -3   4  16     4189.61     4399.96    101.80 o 
  -2   4  16     2128.12     2259.18     63.70 o 
  -1   4  16     6690.10     7369.94    134.33 o 
   0   4  16    14372.50    13695.04    228.12 o 
   1   4  16      962.67      975.77     47.64 o 
   2   4  16    21015.16    20484.96    356.79 o 
   3   4  16     2118.91     2168.89     68.31 o 
   4   4  16    23503.33    22484.81    405.82 o 
   5   4  16    17735.77    16557.43    307.42 o 
   6   4  16      531.46      747.47     71.56 o 
   7   4  16     4657.41     4755.90    118.07 o 
   8   4  16     9369.57     9747.23    228.55 o 
   9   4  16     1444.96     1677.90     80.21 o 
  10   4  16     4449.84     4087.25    152.79 o 
  11   4  16      198.97      353.33     54.60 o 
  12   4  16     5842.15     5258.10    149.38 o 
  13   4  16     2852.84     2537.74    128.64 o 
  14   4  16     5486.98     5640.14    154.84 o 
  15   4  16     5618.09     5479.20    183.82 o 
  16   4  16     3603.13     4501.19    240.08 o 
  17   4  16     1583.61     1619.87    126.38 o 
  18   4  16     2789.74     3218.19    254.03 o 
 -15   5  16      297.53      102.14    157.13 o 
 -14   5  16     3162.83     3378.02    196.92 o 
 -13   5  16     6629.69     6618.03    195.38 o 
 -12   5  16     1687.41     2052.97    116.64 o 
 -11   5  16    18845.96    17932.15    415.51 o 
 -10   5  16      225.27      203.09     59.23 o 
  -9   5  16     3446.27     3703.37    133.26 o 
  -8   5  16     2990.60     3066.41    158.17 o 
  -7   5  16       18.74      239.77     55.85 o 
  -6   5  16     4789.19     4953.72    158.82 o 
  -5   5  16      994.25     1120.02     88.18 o 
  -4   5  16    20843.88    20822.08    525.25 o 
  -3   5  16    10739.56    10896.74    288.41 o 
  -2   5  16     2034.57     2021.41     90.63 o 
  -1   5  16     7616.00     8197.76    224.35 o 
   0   5  16     4007.03     4176.95    136.96 o 
   1   5  16      397.51      441.41     48.84 o 
   2   5  16    13073.55    12469.56    285.60 o 
   3   5  16     1050.16     1178.20    103.19 o 
   4   5  16      809.22      785.99     69.26 o 
   5   5  16      147.67      167.78     42.03 o 
   6   5  16     2347.26     2142.91     81.53 o 
   7   5  16     3038.68     2935.45    100.33 o 
   8   5  16       83.28      183.74     60.31 o 
   9   5  16      325.65      246.24     49.76 o 
  10   5  16      997.25      987.83     66.12 o 
  11   5  16     2232.21     2352.67    126.81 o 
  12   5  16      174.74      235.11     69.37 o 
  13   5  16      109.22      148.51     63.76 o 
  14   5  16     1978.64     1566.48    315.20 o 
 -11   6  16     3726.61     3502.15    343.82 o 
 -10   6  16       12.13       67.15    111.90 o 
  -9   6  16      328.00      494.79    176.59 o 
  -8   6  16       20.93        7.38     86.40 o 
  -7   6  16      958.66     1010.43    198.87 o 
  -6   6  16      809.86     1004.54    258.52 o 
  -5   6  16     3810.36     3912.64    260.01 o 
  -4   6  16      111.00      211.87     99.81 o 
  -3   6  16      684.14      577.36    110.64 o 
  -2   6  16      620.52      794.81    117.51 o 
  -1   6  16     7847.59     7643.55    555.75 o 
   0   6  16       65.81      123.00     87.68 o 
   1   6  16     1241.97     1306.54    240.93 o 
   2   6  16      947.98     1530.41    170.04 o 
   3   6  16       89.28      -80.04    124.96 o 
   4   6  16     3730.68     3789.19    168.57 o 
   5   6  16     7013.30     6477.36    238.13 o 
   6   6  16     2484.91     2791.94    158.03 o 
   7   6  16      706.71      695.47     92.31 o 
   8   6  16      541.61      838.03    150.02 o 
 -23   0  17     2937.71     2792.69    117.82 o 
 -21   0  17     4092.12     4013.86    156.95 o 
 -19   0  17    29684.10    29896.84    824.11 o 
 -17   0  17     1858.77     2271.48    132.49 o 
 -15   0  17    42637.69    42474.46    972.13 o 
 -13   0  17     6719.39     7131.43    172.70 o 
 -11   0  17      486.09      516.48     41.61 o 
  -9   0  17    13785.13    11239.47    270.03 o 
  -7   0  17    71932.97    60292.59   1219.93 o 
  -5   0  17    39191.10    35239.98   1561.21 o 
  -3   0  17    86563.10    80083.27   3486.81 o 
   3   0  17   142841.72   133050.75   3269.77 o 
   5   0  17    27361.86    25548.68    588.10 o 
   7   0  17     4746.80     3642.39    120.84 o 
   9   0  17     2700.88     3155.91     99.60 o 
  11   0  17    47724.94    54619.85   1270.22 o 
  13   0  17    22700.42    23407.04    586.22 o 
  15   0  17     6379.80     5892.96    212.91 o 
  17   0  17     1898.83     2890.11    126.72 o 
  19   0  17     1636.72     1484.92    110.31 o 
  21   0  17     9277.14     7017.02    374.50 o 
 -24   1  17      163.74      331.87     73.67 o 
 -23   1  17     2146.32     2188.28    115.22 o 
 -22   1  17     1906.09     1994.50     95.76 o 
 -21   1  17     1116.94     1127.03     52.85 o 
 -20   1  17     1578.28     1966.19     69.30 o 
 -19   1  17      571.82      762.78     77.27 o 
 -18   1  17    13318.05    12969.12    249.74 o 
 -17   1  17      243.03      321.06     42.69 o 
 -16   1  17      570.05      768.51     76.57 o 
 -15   1  17     6970.00     8073.53    252.97 o 
 -14   1  17      490.38      463.52     43.49 o 
 -13   1  17      794.05      950.14     41.86 o 
 -12   1  17      812.60      743.45     36.33 o 
 -11   1  17    17212.09    15604.42    239.13 o 
 -10   1  17     6253.32     5384.13     89.07 o 
  -9   1  17      591.90      729.82     27.92 o 
  -8   1  17    14503.02    13210.59    191.96 o 
  -7   1  17     5792.55     5465.12    136.79 o 
  -6   1  17     7663.55     7978.60    185.87 o 
  -5   1  17     9028.16     7693.47    153.61 o 
  -4   1  17    15745.82    13065.83    238.29 o 
  -3   1  17     5782.93     5630.71    120.57 o 
  -2   1  17    11386.79    12375.25    262.07 o 
  -1   1  17    11966.44    11654.23    222.87 o 
   0   1  17    70112.34    72761.16   1127.32 o 
   1   1  17     9444.24     8772.70    159.37 o 
   2   1  17     1648.29     1284.00     41.29 o 
   3   1  17     2009.10     2262.47     65.68 o 
   4   1  17     1210.22     1327.06     35.05 o 
   5   1  17     2556.54     2534.79     53.28 o 
   6   1  17    55384.94    53375.52    725.36 o 
   7   1  17    22565.22    21202.32    323.55 o 
   8   1  17    18028.21    17944.79    270.70 o 
   9   1  17     2844.67     2422.23     60.33 o 
  10   1  17     8462.58     7859.36    130.76 o 
  11   1  17     8143.38     8134.25    151.65 o 
  12   1  17       87.91      457.94     38.68 o 
  13   1  17     7780.26     8573.78    176.90 o 
  14   1  17    32320.98    34922.29    749.62 o 
  15   1  17     3112.30     2995.01    128.19 o 
  16   1  17     7030.50     6560.27    156.41 o 
  17   1  17     8673.36     8173.38    194.61 o 
  18   1  17     3980.78     3343.27    101.65 o 
  19   1  17     1060.94     1239.87     71.69 o 
  20   1  17     1450.87     2382.29     89.68 o 
  21   1  17     3770.26     3521.60    230.46 o 
  22   1  17     2581.27     3202.85    208.76 o 
 -23   2  17      135.64      202.14     74.07 o 
 -22   2  17      882.77      874.33     93.91 o 
 -21   2  17      341.85      501.94     43.31 o 
 -20   2  17       38.78      178.88     39.81 o 
 -19   2  17     7451.60     7536.31    172.04 o 
 -18   2  17        9.95       31.93     39.35 o 
 -17   2  17     3500.82     3729.18    112.74 o 
 -16   2  17    12483.08    12785.68    270.21 o 
 -15   2  17      280.41      546.63     53.72 o 
 -14   2  17    19038.72    20742.39    379.07 o 
 -13   2  17     9077.99     9054.44    171.56 o 
 -12   2  17     5208.63     4800.30    105.10 o 
 -11   2  17     2682.13     2606.22     66.32 o 
 -10   2  17    22360.76    22043.79    340.44 o 
  -9   2  17    10741.77    10733.01    166.67 o 
  -8   2  17     1153.96      889.05     31.07 o 
  -7   2  17     1301.60     1478.54     41.62 o 
  -6   2  17     2992.63     2923.03     68.94 o 
  -5   2  17     1673.78     1678.53     44.73 o 
  -4   2  17     3423.80     3025.77     58.17 o 
  -3   2  17       90.74      136.25     18.22 o 
  -2   2  17      105.28       75.03     19.16 o 
  -1   2  17       55.80      110.73     15.91 o 
   0   2  17     1188.64     1221.45     40.22 o 
   1   2  17    10301.80     9799.84    157.62 o 
   2   2  17     3922.03     3069.26     58.52 o 
   3   2  17     2522.73     2602.35     54.02 o 
   4   2  17     6271.26     6512.66    106.05 o 
   5   2  17     1491.97     1758.01     43.28 o 
   6   2  17     3897.62     3883.20     78.09 o 
   7   2  17     3534.38     3850.33     86.81 o 
   8   2  17    20152.00    18960.21    319.90 o 
   9   2  17    16011.23    17355.89    352.14 o 
  10   2  17     2189.79     2680.53     71.79 o 
  11   2  17    10256.47    10659.44    189.71 o 
  12   2  17    15163.09    14021.02    256.70 o 
  13   2  17      107.18       74.01     39.79 o 
  14   2  17     3654.57     3756.58     94.51 o 
  15   2  17     3539.56     4937.91    118.53 o 
  16   2  17      549.13      494.94     45.53 o 
  17   2  17    14960.87    17287.85    313.70 o 
  18   2  17     1079.07     1071.22     63.96 o 
  19   2  17    18131.90    16826.11    321.11 o 
  20   2  17     1652.83     1570.67     96.58 o 
  21   2  17     6242.34     5106.75    289.94 o 
 -22   3  17     3399.05     3340.72    194.54 o 
 -21   3  17    11730.92    11229.13    468.55 o 
 -20   3  17     1075.38     1026.37     75.29 o 
 -19   3  17      281.42      503.43     46.18 o 
 -18   3  17     2075.77     2030.28     78.84 o 
 -17   3  17     1542.38     1737.29     75.74 o 
 -16   3  17    14337.80    14419.35    300.83 o 
 -15   3  17     4406.72     4420.46    119.77 o 
 -14   3  17       76.34       72.19     41.07 o 
 -13   3  17    39043.70    40017.57    700.84 o 
 -12   3  17      120.11      264.35     44.74 o 
 -11   3  17     2944.66     3316.83     90.56 o 
 -10   3  17     1955.50     1668.00     60.35 o 
  -9   3  17     6340.70     6508.60    132.74 o 
  -8   3  17    13509.47    12538.88    239.56 o 
  -7   3  17     7443.47     7184.78    136.96 o 
  -6   3  17      466.51      604.00     35.10 o 
  -5   3  17     1844.95     1991.47     56.01 o 
  -4   3  17       33.95       84.39     23.65 o 
  -3   3  17    34515.16    31560.27    553.07 o 
  -2   3  17    23883.23    21018.00    345.84 o 
  -1   3  17    16988.33    14904.93    241.50 o 
   0   3  17      136.49      240.32     31.91 o 
   1   3  17     3159.22     2640.76     61.03 o 
   2   3  17    16001.34    15630.01    271.60 o 
   3   3  17      151.70      151.92     35.46 o 
   4   3  17    18263.81    18380.63    307.30 o 
   5   3  17     4381.23     4064.47     87.62 o 
   6   3  17     3925.15     4561.05    104.07 o 
   7   3  17    20670.30    19924.04    338.11 o 
   8   3  17    17260.39    17854.63    334.54 o 
   9   3  17    19047.41    18545.96    348.00 o 
  10   3  17      807.29      949.57     58.61 o 
  11   3  17     1257.71     1231.61     65.21 o 
  12   3  17     3708.01     4387.80    121.15 o 
  13   3  17      119.69      148.23     68.43 o 
  14   3  17     2652.55     3153.00    100.14 o 
  15   3  17     2018.68     1936.41     73.27 o 
  16   3  17    12206.77    11610.33    221.18 o 
  17   3  17     3071.50     3136.22     92.59 o 
  18   3  17      294.85      111.68     54.92 o 
  19   3  17     1953.11     1898.90     99.32 o 
 -19   4  17     1138.55     1231.61    181.07 o 
 -18   4  17    13576.04    12933.17    547.47 o 
 -17   4  17    13311.00    13150.37    410.09 o 
 -16   4  17     3442.32     3475.96    138.40 o 
 -15   4  17       34.94        6.30     57.81 o 
 -14   4  17     7612.11     7638.09    202.08 o 
 -13   4  17    13596.34    13085.39    309.98 o 
 -12   4  17     2393.47     2335.97    194.43 o 
 -11   4  17     2243.29     2250.06     98.54 o 
 -10   4  17     1012.81     1149.11     75.84 o 
  -9   4  17     9688.99     8753.32    214.93 o 
  -8   4  17    12539.46    13465.42    316.19 o 
  -7   4  17     4555.61     4431.21    128.89 o 
  -6   4  17     5684.02     5779.96    139.89 o 
  -5   4  17    31335.53    31150.34    634.88 o 
  -4   4  17      118.76       77.60     36.12 o 
  -3   4  17     3818.82     4130.84    107.98 o 
  -2   4  17     3869.53     4093.68     99.15 o 
  -1   4  17     1784.35     1946.46     60.25 o 
   0   4  17     4874.93     4858.08    106.72 o 
   1   4  17    43934.20    41670.76    693.00 o 
   2   4  17     7432.97     7602.82    150.33 o 
   3   4  17    21670.20    20761.40    411.52 o 
   4   4  17     1428.28     1462.11     62.95 o 
   5   4  17    25536.74    25645.07    502.83 o 
   6   4  17     1759.56     1919.20     99.64 o 
   7   4  17     3272.11     3298.87    105.03 o 
   8   4  17      842.61      985.06     62.32 o 
   9   4  17      320.84      559.52     54.79 o 
  10   4  17     7487.57     7066.26    179.83 o 
  11   4  17     9872.42     9989.58    279.71 o 
  12   4  17     1025.98      890.08    101.20 o 
  13   4  17    13262.32    12469.35    332.64 o 
  14   4  17     3837.89     3505.83    112.23 o 
  15   4  17     1603.13     1064.52     86.18 o 
  16   4  17       83.81      176.37     56.51 o 
  17   4  17     2054.17     1655.86    186.69 o 
 -16   5  17      582.36      374.87    154.89 o 
 -15   5  17     1187.60     1326.26    219.24 o 
 -14   5  17     1104.24     1189.33    229.71 o 
 -13   5  17      517.33      471.77    207.26 o 
 -12   5  17       50.97      153.39     66.74 o 
 -11   5  17     3015.77     2954.55    115.28 o 
 -10   5  17     5316.66     4944.61    156.71 o 
  -9   5  17     5375.24     5673.36    170.92 o 
  -8   5  17     6817.50     7086.85    196.78 o 
  -7   5  17       57.66       23.58     56.48 o 
  -6   5  17      247.38      531.78     61.67 o 
  -5   5  17     5662.11     6086.09    180.63 o 
  -4   5  17     1497.20     1665.05     84.18 o 
  -3   5  17      116.78      127.49     50.00 o 
  -2   5  17     6490.33     6582.91    195.05 o 
  -1   5  17       61.36      176.21     47.19 o 
   0   5  17     3115.70     3186.15    114.96 o 
   1   5  17     9482.59     9508.17    226.05 o 
   2   5  17    12049.49    11523.10    284.54 o 
   3   5  17     2723.13     3024.85    113.91 o 
   4   5  17      266.80      327.10     43.71 o 
   5   5  17     3845.18     3449.63    102.43 o 
   6   5  17    11509.81    11366.42    243.90 o 
   7   5  17     3202.73     2547.67     92.35 o 
   8   5  17     4230.92     4363.51    145.20 o 
   9   5  17     6766.28     7127.92    176.93 o 
  10   5  17     5115.71     4678.80    131.85 o 
  11   5  17     1304.52     1611.29    210.04 o 
  12   5  17       62.05      344.15    128.21 o 
  13   5  17    12054.47    10850.27   1074.48 o 
  14   5  17       50.26      125.33     89.79 o 
 -10   6  17      140.17       77.07    178.08 o 
  -9   6  17     5856.10     6160.70    358.18 o 
  -8   6  17    10307.29     9804.99    502.43 o 
  -7   6  17     1386.38     1717.43    211.92 o 
  -6   6  17       28.28      201.10     90.98 o 
  -5   6  17       82.70      131.89     98.61 o 
  -4   6  17      252.70      295.07    101.69 o 
  -3   6  17     2362.91     2217.88    166.70 o 
  -2   6  17     5669.21     5757.28    765.27 o 
  -1   6  17      529.91      403.25    101.18 o 
   0   6  17     4001.32     3852.18    634.51 o 
   1   6  17      195.96      333.92    199.59 o 
   2   6  17     1948.14     1789.85    396.38 o 
   3   6  17       45.78      -46.25     79.69 o 
   4   6  17     1333.48     1115.17     93.92 o 
   5   6  17     1937.33     2311.45    173.66 o 
   7   6  17      160.49      265.63    116.35 o 
 -24   0  18     6079.03     4584.86    312.39 o 
 -22   0  18    23679.03    23614.17    650.13 o 
 -20   0  18    45827.49    47711.52   1280.98 o 
 -18   0  18    38549.22    39255.20   1067.09 o 
 -16   0  18     4267.57     4832.40    309.49 o 
 -14   0  18    20011.08    21044.12    440.99 o 
 -12   0  18    11620.21    13323.26    347.08 o 
 -10   0  18    75031.52    72099.68   1526.68 o 
  -8   0  18     1495.62      948.39     37.68 o 
  -6   0  18     6829.95     6974.55    335.57 o 
  -4   0  18    31548.04    30377.66    632.61 o 
  -2   0  18     2346.75     2583.21    125.86 o 
   0   0  18     7647.34     8116.78    222.01 o 
   2   0  18     5565.26     6291.20    164.58 o 
   4   0  18     1887.79     2075.95     65.38 o 
   6   0  18     3471.90     3376.74     86.61 o 
   8   0  18     4059.68     3477.26    103.84 o 
  10   0  18    11422.92    12732.47    306.89 o 
  12   0  18    15337.54    17065.89    532.86 o 
  14   0  18     8151.23     7300.50    288.68 o 
  16   0  18      690.21      866.07     97.52 o 
  18   0  18      141.81       16.19     66.41 o 
  20   0  18      254.52      120.33     58.82 o 
 -24   1  18     7506.93     6964.48    304.72 o 
 -23   1  18     9204.60     8202.79    273.42 o 
 -22   1  18       39.35      115.64     38.48 o 
 -21   1  18      839.74      985.82     55.06 o 
 -20   1  18    16929.63    17340.29    296.09 o 
 -19   1  18     3204.26     3074.51     81.85 o 
 -18   1  18     3263.27     2764.82    103.07 o 
 -17   1  18    32973.39    33410.27    549.09 o 
 -16   1  18     1583.60     1979.96    101.65 o 
 -15   1  18    17436.42    17520.83    289.50 o 
 -14   1  18     9523.06     9008.43    197.08 o 
 -13   1  18    11466.79    12551.54    215.56 o 
 -12   1  18     7433.16     7079.32    148.40 o 
 -11   1  18    16750.78    15044.42    220.35 o 
 -10   1  18     9202.27     9336.36    149.05 o 
  -9   1  18    13073.29    11620.57    215.83 o 
  -8   1  18     3094.50     2888.46     84.13 o 
  -7   1  18    60423.24    58449.80    853.83 o 
  -6   1  18      868.18     1133.44     36.78 o 
  -5   1  18       48.47      294.74     18.49 o 
  -4   1  18      630.79      733.21     36.81 o 
  -3   1  18      262.33      156.42     18.52 o 
  -2   1  18    61061.57    57779.38   1033.00 o 
  -1   1  18    20899.46    21290.57    323.72 o 
   0   1  18      580.13      457.75     25.57 o 
   1   1  18    32971.94    35373.43    524.56 o 
   2   1  18    43705.25    38690.73    572.73 o 
   3   1  18     1043.53     1291.25     59.38 o 
   4   1  18     3069.76     3045.27     61.96 o 
   5   1  18      209.32      340.97     34.97 o 
   6   1  18      606.21      504.28     27.50 o 
   7   1  18    11007.74    10750.64    168.47 o 
   8   1  18    18974.83    19746.48    295.91 o 
   9   1  18      242.65      160.24     30.48 o 
  10   1  18     4638.74     5117.77    100.97 o 
  11   1  18    20207.87    19665.23    321.11 o 
  12   1  18    10398.79    10736.91    196.38 o 
  13   1  18      561.14      851.32     58.42 o 
  14   1  18    13474.06    13695.61    506.50 o 
  15   1  18      208.95      409.05     65.71 o 
  16   1  18      512.59      724.96     58.42 o 
  17   1  18     3661.39     2640.73    102.81 o 
  18   1  18     1407.54     1787.24    127.93 o 
  19   1  18     1492.03     1110.30     97.25 o 
  20   1  18     7820.23     7543.78    405.92 o 
  21   1  18     1093.91     1221.51    132.81 o 
 -23   2  18     5566.51     5104.27    240.83 o 
 -22   2  18     6731.21     6518.28    229.54 o 
 -21   2  18     1375.01     1486.35     69.18 o 
 -20   2  18    16885.35    16384.21    347.32 o 
 -19   2  18     3023.15     3088.58     93.69 o 
 -18   2  18     1569.36     1687.39     70.46 o 
 -17   2  18     2712.52     2346.48     98.74 o 
 -16   2  18     9649.48     9418.31    191.09 o 
 -15   2  18     5446.07     6261.14    140.27 o 
 -14   2  18    28911.85    28815.80    475.31 o 
 -13   2  18    20053.40    19548.02    330.86 o 
 -12   2  18    31593.42    31192.71    489.22 o 
 -11   2  18      156.68       83.86     25.14 o 
 -10   2  18     3898.50     4601.39     92.03 o 
  -9   2  18     1212.79     1078.46     35.51 o 
  -8   2  18     8980.56     7584.89    145.83 o 
  -7   2  18      348.82      234.52     49.88 o 
  -6   2  18    69491.67    64571.13   1109.19 o 
  -5   2  18    10604.20    10421.04    253.75 o 
  -4   2  18    71573.70    68508.72   1166.73 o 
  -3   2  18     4747.17     4992.33    107.14 o 
  -2   2  18    34831.00    34676.01    549.84 o 
  -1   2  18    21609.38    20271.51    332.08 o 
   0   2  18      929.41      883.41     30.68 o 
   1   2  18     5167.28     4928.16     90.49 o 
   2   2  18    21867.10    20369.71    310.22 o 
   3   2  18     2883.65     2816.53     71.51 o 
   4   2  18    35470.64    32513.23    454.13 o 
   5   2  18     7605.75     6810.52    116.94 o 
   6   2  18    37480.62    34036.83    690.74 o 
   7   2  18       18.06      120.14     30.36 o 
   8   2  18    11173.40     9607.02    175.81 o 
   9   2  18     2346.12     2893.04     78.18 o 
  10   2  18      142.83      232.62     41.16 o 
  11   2  18      699.34     1129.58     60.01 o 
  12   2  18     5214.19     4279.76    100.13 o 
  13   2  18      161.88      231.74     39.62 o 
  14   2  18     9229.39     8127.11    193.99 o 
  15   2  18       65.05      128.60     43.97 o 
  16   2  18    24659.61    22042.83    450.66 o 
  17   2  18     9126.21     8550.52    182.28 o 
  18   2  18     6223.10     6642.12    171.41 o 
  19   2  18      407.43      558.66    158.63 o 
  20   2  18     4301.74     5418.40    310.15 o 
  21   2  18      499.89      344.94     86.05 o 
 -21   3  18      352.62      436.99     87.66 o 
 -20   3  18       73.69       60.31     83.85 o 
 -19   3  18     8441.15     8094.98    177.51 o 
 -18   3  18       20.59       94.98     38.61 o 
 -17   3  18     5438.41     5515.07    138.10 o 
 -16   3  18     4307.20     4812.34    128.03 o 
 -15   3  18    17157.83    18180.07    410.67 o 
 -14   3  18     5275.65     5118.05    135.24 o 
 -13   3  18       51.34       87.05     35.92 o 
 -12   3  18    18956.34    18622.07    499.71 o 
 -11   3  18     5878.28     5882.18    153.77 o 
 -10   3  18     1109.49      913.67     45.95 o 
  -9   3  18    47261.48    46006.29    793.81 o 
  -8   3  18        4.51       71.11     35.96 o 
  -7   3  18     1195.55     1228.16     50.25 o 
  -6   3  18      196.49      300.42     37.54 o 
  -5   3  18    11891.51    12788.80    243.13 o 
  -4   3  18    17817.08    16716.38    344.33 o 
  -3   3  18     6665.01     5367.72    112.82 o 
  -2   3  18     2981.95     2835.84     74.34 o 
  -1   3  18    13030.18    11396.19    203.16 o 
   0   3  18    15079.45    14579.27    255.29 o 
   1   3  18    16708.73    15703.56    256.07 o 
   2   3  18     2788.22     2470.71     68.69 o 
   3   3  18     4251.91     3731.76    119.23 o 
   4   3  18     1428.57     1469.78     53.36 o 
   5   3  18     1612.37     1810.57     54.90 o 
   6   3  18     3746.78     4025.73     89.94 o 
   7   3  18      112.72      219.04     36.31 o 
   8   3  18     1606.29     1802.48     61.64 o 
   9   3  18    27141.39    26258.83    495.21 o 
  10   3  18     2754.75     2723.54     89.27 o 
  11   3  18     2052.57     1742.65     73.51 o 
  12   3  18      494.52      595.92     53.70 o 
  13   3  18     8305.56     7508.99    171.83 o 
  14   3  18      229.64      303.33     43.94 o 
  15   3  18      330.73      416.12     44.33 o 
  16   3  18     2342.32     2515.10     76.59 o 
  17   3  18      453.99      634.60     52.77 o 
  18   3  18     2507.10     2228.86    138.22 o 
  19   3  18     1679.65     1023.73    182.76 o 
 -19   4  18      336.55      598.97    146.28 o 
 -18   4  18    17706.25    18025.33    726.09 o 
 -17   4  18     2016.83     2294.60    185.93 o 
 -16   4  18       28.78      210.52     53.67 o 
 -15   4  18       18.16       17.11     53.66 o 
 -14   4  18       58.47      -23.24     56.83 o 
 -13   4  18       74.65      130.03     62.30 o 
 -12   4  18    17770.58    17768.84    454.99 o 
 -11   4  18      830.41      923.64     79.07 o 
 -10   4  18      561.06      743.81     65.17 o 
  -9   4  18     7112.06     7061.59    183.36 o 
  -8   4  18    22493.01    22921.70    477.50 o 
  -7   4  18      666.74      720.97     77.33 o 
  -6   4  18    11269.16    11594.84    258.97 o 
  -5   4  18      861.08      928.44     54.30 o 
  -4   4  18      582.36      531.94     44.27 o 
  -3   4  18      478.47      475.28     66.27 o 
  -2   4  18     2020.28     2273.98     70.95 o 
  -1   4  18     1893.49     1590.22     55.05 o 
   0   4  18      189.63      306.73     33.69 o 
   1   4  18     9392.32     9509.99    185.53 o 
   2   4  18      578.42      574.63     39.38 o 
   3   4  18     2410.00     2363.91     81.20 o 
   4   4  18     2020.28     2227.54     68.86 o 
   5   4  18       11.44       51.99     36.20 o 
   6   4  18      293.98      557.53     47.15 o 
   7   4  18     8055.92     8362.34    197.88 o 
   8   4  18     5445.23     6029.02    155.26 o 
   9   4  18      671.95      769.55     58.16 o 
  10   4  18      615.12      834.38     60.93 o 
  11   4  18     1813.69     1811.24     90.09 o 
  12   4  18     8791.78     7002.24    176.91 o 
  13   4  18     2919.04     2950.45    101.35 o 
  14   4  18     5444.02     5635.42    166.43 o 
  15   4  18     1007.45     1042.32     79.71 o 
  16   4  18     1198.86     1665.63    212.31 o 
  17   4  18     1005.18     1103.28    156.76 o 
 -14   5  18     1306.28     1412.68    234.20 o 
 -13   5  18      223.44      611.31    199.78 o 
 -12   5  18     4887.44     5317.01    458.67 o 
 -11   5  18      416.76      363.11     82.32 o 
 -10   5  18     5246.72     5179.93    180.52 o 
  -9   5  18    10832.23    10415.53    298.03 o 
  -8   5  18     4172.01     4354.46    143.35 o 
  -7   5  18      491.67      772.47     69.02 o 
  -6   5  18    10009.70     9223.72    418.66 o 
  -5   5  18     2052.53     2162.83    125.22 o 
  -4   5  18       54.99      111.22     55.89 o 
  -3   5  18     1818.78     1837.00    107.03 o 
  -2   5  18      114.09       89.72     46.01 o 
  -1   5  18     3672.15     3245.78    163.24 o 
   0   5  18    28857.64    27921.41    722.84 o 
   1   5  18      129.02      106.25     40.60 o 
   2   5  18     3997.79     4129.02    120.42 o 
   3   5  18     3185.37     3037.40     94.13 o 
   4   5  18    24691.36    23822.72    470.16 o 
   5   5  18     3250.66     3285.90     99.58 o 
   6   5  18      777.19      641.80     58.36 o 
   7   5  18      772.01      646.02     52.97 o 
   8   5  18     3104.05     3007.06     99.81 o 
   9   5  18      133.10      226.56     64.16 o 
  10   5  18    23788.80    21334.98   1060.81 o 
  11   5  18      604.05      886.89     80.29 o 
  12   5  18    17278.31    16067.35   1523.05 o 
  13   5  18       83.54      276.48     96.52 o 
  -8   6  18     5479.97     6641.66    377.85 o 
  -7   6  18      251.60      440.08    142.22 o 
  -6   6  18     8970.49     8692.21    475.03 o 
  -5   6  18     1236.78     1245.79    200.12 o 
  -4   6  18    17318.56    18735.48    866.98 o 
  -3   6  18    16215.28    16624.81    789.15 o 
  -2   6  18      160.91      309.02    221.11 o 
  -1   6  18     1241.69     1751.26    335.21 o 
   0   6  18       21.34      177.33    197.54 o 
   1   6  18     4106.76     5090.67    512.92 o 
   2   6  18     6989.89     8341.41    681.27 o 
   3   6  18     1149.07     1413.43    271.24 o 
   4   6  18     9924.58    10112.50    746.75 o 
 -23   0  19     3633.62     3199.11    258.14 o 
 -21   0  19     3666.27     3768.41    120.67 o 
 -19   0  19     1392.39     1465.53     94.86 o 
 -17   0  19     1117.46     1235.57    192.99 o 
 -15   0  19    26697.06    27615.50    682.59 o 
 -13   0  19     5067.22     5260.39    168.70 o 
 -11   0  19       89.03      134.78     25.01 o 
  -9   0  19     1224.91      891.27     73.44 o 
  -7   0  19     5995.71     5260.72    146.14 o 
  -5   0  19     1106.03     1086.60     96.67 o 
  -3   0  19     5386.90     5413.56    198.28 o 
  -1   0  19     5755.94     5881.66    211.15 o 
   1   0  19     8200.80     7365.42    169.16 o 
   3   0  19     3593.76     3642.07    112.45 o 
   5   0  19    24121.15    24725.25    440.80 o 
   7   0  19     9027.28     9090.17    204.54 o 
   9   0  19      883.94     1186.28     63.55 o 
  11   0  19    31199.94    34334.69    814.93 o 
  13   0  19     6277.07     6699.44    218.07 o 
  15   0  19       11.24       61.65     68.91 o 
  17   0  19      153.38      340.64     76.80 o 
  19   0  19    19189.54    22061.46    711.46 o 
  21   0  19     9527.30     9833.03    483.74 o 
 -23   1  19     7900.97     7018.52    310.97 o 
 -22   1  19      538.88      393.78     67.55 o 
 -21   1  19     1487.45     1381.37     53.68 o 
 -20   1  19      903.63      921.08     48.48 o 
 -19   1  19     4760.20     4382.02     98.13 o 
 -18   1  19     2814.88     2785.23     76.40 o 
 -17   1  19     1157.09     1250.37     48.17 o 
 -16   1  19     2079.35     2256.80     77.53 o 
 -15   1  19     3892.59     4586.84     95.60 o 
 -14   1  19     5490.58     6003.03    128.26 o 
 -13   1  19     1019.46     1255.58     41.17 o 
 -12   1  19     4848.11     5069.61    118.17 o 
 -11   1  19    30332.09    29206.59    524.14 o 
 -10   1  19      423.08      455.72     31.78 o 
  -9   1  19      248.36      181.46     27.76 o 
  -8   1  19    11167.98    11437.94    182.02 o 
  -7   1  19    14870.91    13239.59    279.06 o 
  -6   1  19     3049.08     2981.69     66.88 o 
  -5   1  19    13837.68    13985.13    237.48 o 
  -4   1  19      865.77      639.71     46.93 o 
  -3   1  19      293.20      372.07     39.91 o 
  -2   1  19    16773.19    16084.89    346.29 o 
  -1   1  19    34051.80    34101.23    543.89 o 
   0   1  19      601.71      425.16     19.10 o 
   1   1  19    15877.61    15130.53    222.77 o 
   2   1  19    29488.85    25796.12    390.23 o 
   3   1  19    14195.50    14785.31    232.94 o 
   4   1  19      997.41     1284.20     43.67 o 
   5   1  19     1133.47      905.86     34.75 o 
   6   1  19     4948.65     5745.63    100.47 o 
   7   1  19    13301.98    13432.97    195.21 o 
   8   1  19    32679.70    34613.78    476.34 o 
   9   1  19      293.12      604.82     35.65 o 
  10   1  19     6016.32     6472.21    146.15 o 
  11   1  19    24790.45    25227.04    377.86 o 
  12   1  19       41.59       95.44     35.83 o 
  13   1  19     3182.46     3417.44    102.77 o 
  14   1  19       77.33      224.65     63.97 o 
  15   1  19     2050.30     2197.55     86.78 o 
  16   1  19    23143.48    26286.87    528.15 o 
  17   1  19      482.11      474.36     55.04 o 
  18   1  19     2851.20     2809.77    143.80 o 
  19   1  19     4459.65     4322.66    127.35 o 
  20   1  19     5019.23     4005.34    253.65 o 
  21   1  19      755.15      644.24    102.14 o 
 -22   2  19     2668.44     2215.91    148.39 o 
 -21   2  19      566.52      623.56     76.11 o 
 -20   2  19      263.72      402.16     39.62 o 
 -19   2  19     8069.87     7776.17    159.06 o 
 -18   2  19     1611.09     2055.83     68.48 o 
 -17   2  19     4723.63     5076.14    134.60 o 
 -16   2  19     2513.69     2889.88     76.07 o 
 -15   2  19     3455.20     3762.67     88.95 o 
 -14   2  19     1904.97     2522.68     88.25 o 
 -13   2  19     4044.21     3883.82     89.00 o 
 -12   2  19      655.30      573.80     34.63 o 
 -11   2  19     3079.87     2826.22     66.04 o 
 -10   2  19    11549.79    12345.14    214.45 o 
  -9   2  19       20.60      141.35     34.00 o 
  -8   2  19    24498.60    23219.43    609.27 o 
  -7   2  19    13913.93    13227.22    278.66 o 
  -6   2  19     4120.63     4159.06    137.14 o 
  -5   2  19    24494.64    21953.61    499.42 o 
  -4   2  19    18519.27    17926.66    283.07 o 
  -3   2  19    18018.61    15705.20    277.82 o 
  -2   2  19      721.50      621.51     53.62 o 
  -1   2  19    17869.56    16362.11    254.50 o 
   0   2  19       76.98      178.69     20.25 o 
   1   2  19     2238.15     2532.41     67.01 o 
   2   2  19     2057.38     2206.00     59.43 o 
   3   2  19    43253.08    41619.88    632.90 o 
   4   2  19     7002.63     6891.91    120.04 o 
   5   2  19    32518.14    30214.67    521.51 o 
   6   2  19      493.51      618.50     38.68 o 
   7   2  19    39970.76    38436.62    712.33 o 
   8   2  19     1792.06     1635.50     59.01 o 
   9   2  19     1033.98      980.44     51.03 o 
  10   2  19     8083.18     9217.14    191.28 o 
  11   2  19     4601.23     5270.79    146.79 o 
  12   2  19     2929.52     2944.49     96.37 o 
  13   2  19    26666.59    27386.48    475.15 o 
  14   2  19    10591.52     9972.55    212.72 o 
  15   2  19    15901.74    15306.94    331.53 o 
  16   2  19       25.46      124.21     46.38 o 
  17   2  19     3838.69     3132.12     99.99 o 
  18   2  19       13.79       25.11     39.83 o 
  19   2  19      623.55      350.22    153.95 o 
  20   2  19      308.51      288.45     88.67 o 
 -21   3  19      135.94      278.00     79.35 o 
 -20   3  19     1273.58     1545.00    137.43 o 
 -19   3  19       27.75       41.35     83.38 o 
 -18   3  19     2397.43     2393.35     70.22 o 
 -17   3  19       27.08       59.38     31.56 o 
 -16   3  19     4400.19     4581.60    108.51 o 
 -15   3  19     4308.73     4094.25    101.93 o 
 -14   3  19      601.38      571.08     52.45 o 
 -13   3  19      434.15      377.11     38.16 o 
 -12   3  19     3171.69     3463.39    109.82 o 
 -11   3  19      374.36      458.85     46.46 o 
 -10   3  19       42.34       63.56     36.71 o 
  -9   3  19     9701.07     9995.52    199.42 o 
  -8   3  19    12599.33    11281.10    237.28 o 
  -7   3  19     2442.53     2239.48     77.04 o 
  -6   3  19    11461.04    10670.57    224.56 o 
  -5   3  19     2978.52     3020.28     88.32 o 
  -4   3  19     2101.98     2219.58     78.28 o 
  -3   3  19     1220.91     1137.73     48.68 o 
  -2   3  19     5010.57     4831.39    118.45 o 
  -1   3  19      107.18       45.55     26.96 o 
   0   3  19    32451.06    31131.72    519.00 o 
   1   3  19     1448.75     1466.11     48.36 o 
   2   3  19      100.54      104.55     28.36 o 
   3   3  19    14990.04    13498.82    269.46 o 
   4   3  19    14238.90    14216.39    320.34 o 
   5   3  19      303.81      406.49     38.78 o 
   6   3  19     7317.46     7474.17    152.02 o 
   7   3  19    11411.02    11714.26    216.22 o 
   8   3  19    11464.66    11516.82    214.96 o 
   9   3  19     3777.88     4098.33     99.97 o 
  10   3  19    19529.10    18061.56    351.69 o 
  11   3  19     4647.52     4519.25    118.78 o 
  12   3  19     6109.03     4966.57    126.71 o 
  13   3  19     8250.60     7471.18    155.77 o 
  14   3  19      792.73     1203.07     79.64 o 
  15   3  19     4359.68     4235.12    113.15 o 
  16   3  19      295.23      400.02     44.10 o 
  17   3  19     2549.20     2137.33    171.53 o 
  18   3  19    10857.82    10096.95    377.23 o 
 -18   4  19     1581.50     1507.33    203.15 o 
 -17   4  19    10198.12    10879.73    477.48 o 
 -16   4  19     3771.60     4026.60    251.97 o 
 -15   4  19      380.78      432.92     80.98 o 
 -14   4  19     1669.63     1541.65     86.56 o 
 -13   4  19     4460.02     5175.17    411.15 o 
 -12   4  19      178.73      153.36    126.79 o 
 -11   4  19     2737.76     2782.94    116.18 o 
 -10   4  19     2466.56     2550.20    110.82 o 
  -9   4  19      502.03      588.93     67.14 o 
  -8   4  19      649.29      620.71     66.26 o 
  -7   4  19     7752.47     7776.34    213.84 o 
  -6   4  19     9998.52    10005.46    249.16 o 
  -5   4  19    15700.69    15687.70    353.56 o 
  -4   4  19      513.45      621.28     51.00 o 
  -3   4  19    10391.66     8909.01    226.64 o 
  -2   4  19      105.44      189.60     35.76 o 
  -1   4  19     4179.52     4324.11    170.49 o 
   0   4  19     4588.00     4451.13    102.06 o 
   1   4  19     5243.16     5170.09    114.04 o 
   2   4  19     4330.77     4356.48    101.07 o 
   3   4  19     3094.53     3209.87     84.58 o 
   4   4  19      516.36      628.08     40.45 o 
   5   4  19     2043.49     1978.36     65.05 o 
   6   4  19      587.64      614.42     47.16 o 
   7   4  19      198.37      288.87     42.96 o 
   8   4  19     1772.16     1954.46     99.06 o 
   9   4  19      794.33     1367.10     67.92 o 
  10   4  19      955.55      966.81     61.09 o 
  11   4  19     2988.79     3748.45    112.95 o 
  12   4  19     4203.70     3623.32    182.36 o 
  13   4  19     4408.89     4121.57    162.13 o 
  14   4  19     1061.39      914.92    210.63 o 
  15   4  19       48.33      107.04     72.39 o 
  16   4  19      126.57      -60.61    106.62 o 
 -14   5  19     2662.50     2888.22    298.17 o 
 -13   5  19    14711.10    15408.56    932.68 o 
 -12   5  19       81.69      384.60    197.54 o 
 -11   5  19     9009.76     8975.35    813.71 o 
 -10   5  19     1750.98     2206.65    227.11 o 
  -9   5  19    30275.56    29253.59   1254.39 o 
  -8   5  19      973.34      964.23     95.13 o 
  -7   5  19      379.15      392.01     86.56 o 
  -6   5  19     2976.24     2798.48    122.80 o 
  -5   5  19     1015.46     1099.33     67.50 o 
  -4   5  19     1151.96     1265.42    103.57 o 
  -3   5  19    29185.11    28749.72    814.32 o 
  -2   5  19       27.24      -40.82     40.82 o 
  -1   5  19     9289.32     9141.27    431.38 o 
   0   5  19      119.67      205.95     53.22 o 
   1   5  19     8358.71     8369.91    326.17 o 
   2   5  19     1278.45     1280.29     63.69 o 
   3   5  19     1718.24     1498.96     63.32 o 
   4   5  19      413.73      390.16     59.50 o 
   5   5  19     4407.43     4067.26    110.28 o 
   6   5  19     2883.82     2967.09    114.30 o 
   7   5  19     3499.48     3329.35    141.64 o 
   8   5  19     2901.57     3396.08    199.54 o 
   9   5  19    19494.53    17588.56    938.30 o 
  10   5  19      539.91      812.39    108.64 o 
  11   5  19     2313.58     2218.03    491.22 o 
  12   5  19     1614.29     1600.12    166.86 o 
  -7   6  19       19.13      364.02    177.71 o 
  -6   6  19    12219.51    15523.79   1086.07 o 
  -5   6  19     4000.52     5330.48    515.17 o 
  -4   6  19     2533.50     2965.29    393.95 o 
  -3   6  19     7323.53     8732.36    723.18 o 
  -2   6  19       90.02      186.69    211.00 o 
  -1   6  19     9977.36    11736.18    896.02 o 
   0   6  19     1447.86     2445.26    365.52 o 
   1   6  19     1271.07     1697.39    303.79 o 
   2   6  19     4499.53     4634.61    460.54 o 
   3   6  19     2959.62     3566.12    386.09 o 
 -22   0  20       22.19        3.86     79.50 o 
 -20   0  20    28711.75    28815.46    672.84 o 
 -18   0  20    11581.26    12143.05    271.70 o 
 -16   0  20     1086.03     1324.00     60.83 o 
 -14   0  20       80.32      191.11     33.66 o 
 -12   0  20    78416.49    73535.33   1719.77 o 
 -10   0  20    15025.47    14361.71    399.05 o 
  -8   0  20    59670.59    61522.74   1374.00 o 
  -6   0  20    43962.04    39627.00   1319.18 o 
  -4   0  20    15008.18    13421.61    419.76 o 
  -2   0  20    95556.84    90372.28   2773.84 o 
   0   0  20    16056.99    13141.33    281.73 o 
   2   0  20      164.96      335.42     35.66 o 
   4   0  20     3423.90     3282.79    110.41 o 
   6   0  20    88207.59    81791.73   2020.30 o 
   8   0  20    24197.92    23021.83    469.33 o 
  10   0  20    22503.90    22246.56    505.52 o 
  12   0  20     2754.69     2839.69    125.06 o 
  14   0  20      166.28      224.39     57.31 o 
  16   0  20    23798.93    21302.15    852.06 o 
  18   0  20    18966.39    18282.42    599.80 o 
  20   0  20     9833.94     9170.09    460.92 o 
 -23   1  20    20566.25    18164.99    707.62 o 
 -22   1  20      312.50      465.23     67.20 o 
 -21   1  20     4178.13     4091.09    172.53 o 
 -20   1  20    11357.31    11238.71    200.15 o 
 -19   1  20     3823.48     4076.42     91.49 o 
 -18   1  20       92.20       87.42     26.73 o 
 -17   1  20     3149.03     2944.80     70.71 o 
 -16   1  20     4818.11     5290.54    103.50 o 
 -15   1  20    32957.64    33033.06    558.97 o 
 -14   1  20    11807.09    11446.24    243.08 o 
 -13   1  20    22352.58    23099.06    480.25 o 
 -12   1  20       87.33      151.14     29.65 o 
 -11   1  20    12032.66    12945.42    261.51 o 
 -10   1  20    14703.60    14995.90    280.87 o 
  -9   1  20    24938.91    24536.05    442.62 o 
  -8   1  20     8214.26     8522.81    141.57 o 
  -7   1  20     7658.20     8155.41    144.48 o 
  -6   1  20      985.54     1186.99     76.87 o 
  -5   1  20    56142.96    54698.07   1098.88 o 
  -4   1  20       38.48       17.25     32.71 o 
  -3   1  20      242.71      345.91     46.89 o 
  -2   1  20    27770.35    26063.49    483.15 o 
  -1   1  20       12.95       98.07     25.71 o 
   0   1  20      321.61      808.81     31.25 o 
   1   1  20    27433.49    26518.75    425.38 o 
   2   1  20    39756.90    37921.97    562.64 o 
   3   1  20    19221.95    17316.27    270.62 o 
   4   1  20        8.08      142.83     44.35 o 
   5   1  20     7514.70     7018.65    130.90 o 
   6   1  20     7317.85     7683.44    121.96 o 
   7   1  20     2165.95     2062.39     50.92 o 
   8   1  20     5814.35     6328.72    107.85 o 
   9   1  20    14439.60    13831.70    206.69 o 
  10   1  20      652.36      890.44     41.58 o 
  11   1  20     5202.86     4324.32     93.99 o 
  12   1  20     1819.05     2145.33     81.93 o 
  13   1  20     8602.22     7028.53    149.27 o 
  14   1  20    10612.25    10548.79    202.77 o 
  15   1  20     1169.01     1196.35     59.74 o 
  16   1  20       31.36       76.49     40.13 o 
  17   1  20      118.35      100.65     44.49 o 
  18   1  20      570.63      779.60     57.35 o 
  19   1  20     1058.75      794.63    120.09 o 
  20   1  20      436.51      708.96    107.75 o 
 -22   2  20      229.38      197.21     91.66 o 
 -21   2  20     4483.37     4478.19    232.46 o 
 -20   2  20    17005.05    16223.45    504.24 o 
 -19   2  20     1755.55     1786.41     71.39 o 
 -18   2  20    37538.29    35187.61    616.34 o 
 -17   2  20    10935.83    10445.30    187.13 o 
 -16   2  20    23322.06    23925.11    397.79 o 
 -15   2  20     3965.09     4687.51     99.16 o 
 -14   2  20     6135.63     6192.20    208.56 o 
 -13   2  20     2595.85     2518.80     90.15 o 
 -12   2  20     3097.61     3185.14    137.35 o 
 -11   2  20     4288.49     4536.03    110.21 o 
 -10   2  20    30093.30    28912.07    564.73 o 
  -9   2  20     2175.57     2643.93     91.62 o 
  -8   2  20    12890.77    11816.82    281.19 o 
  -7   2  20       41.59       76.86     31.10 o 
  -6   2  20    14779.81    15260.27    344.92 o 
  -5   2  20      775.02      712.72     35.24 o 
  -4   2  20     5271.60     5383.06    111.65 o 
  -3   2  20      357.40      309.58     31.11 o 
  -2   2  20      215.12      174.54     48.61 o 
  -1   2  20     7871.15     7686.01    131.39 o 
   0   2  20    11136.99    11861.09    191.24 o 
   1   2  20    25003.95    26391.36    399.87 o 
   2   2  20     2430.83     2754.52     64.13 o 
   3   2  20     2133.88     2018.93     77.51 o 
   4   2  20       15.70       81.11     27.89 o 
   5   2  20     2075.36     2108.52     66.86 o 
   6   2  20      160.44      283.75     27.83 o 
   7   2  20     2019.88     1856.77     55.66 o 
   8   2  20       77.11      340.93     37.22 o 
   9   2  20     3865.89     3727.20     98.95 o 
  10   2  20      153.33      372.69     54.05 o 
  11   2  20      985.92      896.60     53.34 o 
  12   2  20       25.74      156.72     54.32 o 
  13   2  20     1789.43     1732.38     74.00 o 
  14   2  20      687.05      578.33     51.76 o 
  15   2  20      234.01      603.53     56.01 o 
  16   2  20      931.86      608.30     61.76 o 
  17   2  20      477.62      420.77     48.18 o 
  18   2  20      238.85      407.55     80.74 o 
  19   2  20     2507.38     2531.30    191.92 o 
  20   2  20       78.09      140.67     76.69 o 
 -20   3  20       62.89      132.01     77.23 o 
 -19   3  20     1802.96     2047.38    161.37 o 
 -18   3  20     9585.60     9863.82    336.18 o 
 -17   3  20     1982.84     1834.21     80.82 o 
 -16   3  20      640.73      638.74     82.80 o 
 -15   3  20    10713.39    10441.15    299.24 o 
 -14   3  20     1472.52     1607.65    120.47 o 
 -13   3  20    40465.73    39587.86    839.72 o 
 -12   3  20     2543.75     2620.03    101.04 o 
 -11   3  20     2846.96     3677.49    116.85 o 
 -10   3  20     7606.39     7304.99    212.04 o 
  -9   3  20     4002.39     4776.17    236.52 o 
  -8   3  20     3385.20     3263.64    147.33 o 
  -7   3  20    30255.62    27909.27    692.76 o 
  -6   3  20    10193.70     9119.11    221.43 o 
  -5   3  20     1849.77     1851.58     86.30 o 
  -4   3  20     4275.50     4055.31    150.03 o 
  -3   3  20    23478.75    21957.57    533.54 o 
  -2   3  20       22.73       67.60     41.24 o 
  -1   3  20     2815.75     2984.02     82.15 o 
   0   3  20    15144.46    14068.01    274.20 o 
   1   3  20     2404.72     2550.16     79.73 o 
   2   3  20     8514.08     8619.43    201.34 o 
   3   3  20    15108.04    14339.98    264.24 o 
   4   3  20    23582.62    21755.24    363.38 o 
   5   3  20     2869.60     2655.60     69.90 o 
   6   3  20     3538.62     3807.27     89.65 o 
   7   3  20     4525.74     4652.47    113.42 o 
   8   3  20     1125.81     1241.68     57.46 o 
   9   3  20      672.44      697.43     48.51 o 
  10   3  20     8882.17     8883.57    222.16 o 
  11   3  20     3406.56     2997.49    103.62 o 
  12   3  20    12711.51    13026.41    291.83 o 
  13   3  20     1946.24     1507.36     68.92 o 
  14   3  20    14564.69    13775.01    275.78 o 
  15   3  20      285.46      241.53     42.36 o 
  16   3  20     6150.88     6112.42    264.08 o 
  17   3  20     1437.97      958.16    192.67 o 
  18   3  20      220.96      325.11     89.04 o 
 -18   4  20     7374.50     6382.51    431.36 o 
 -17   4  20       43.52      169.67     92.03 o 
 -16   4  20     5500.03     5637.18    303.60 o 
 -15   4  20      332.83      524.51    126.12 o 
 -14   4  20     9859.50     9766.83    329.89 o 
 -13   4  20     3221.08     3096.16    170.29 o 
 -12   4  20     2116.44     2331.35    207.71 o 
 -11   4  20     1466.09     1493.92    106.52 o 
 -10   4  20    26882.17    25688.85    686.88 o 
  -9   4  20     1421.33     1544.77    105.82 o 
  -8   4  20      382.60      418.08     71.68 o 
  -7   4  20     1252.88     1258.62    104.86 o 
  -6   4  20     1023.85     1204.60     75.45 o 
  -5   4  20     3024.04     2665.13    173.96 o 
  -4   4  20    33427.64    32044.72    779.17 o 
  -3   4  20      961.62      774.11     99.07 o 
  -2   4  20    34969.86    32287.02    752.17 o 
  -1   4  20     7505.79     7153.97    170.23 o 
   0   4  20    10246.90    10461.49    234.31 o 
   1   4  20     3750.35     3431.23    101.87 o 
   2   4  20      144.60      207.93     32.79 o 
   3   4  20      263.78      270.15     35.00 o 
   4   4  20    14573.29    13918.89    282.86 o 
   5   4  20     1556.87     1639.81     63.94 o 
   6   4  20     4515.87     4495.84    116.18 o 
   7   4  20     2138.07     1888.79     76.42 o 
   8   4  20    37958.43    33406.52    934.63 o 
   9   4  20     7340.47     7597.32    298.35 o 
  10   4  20      146.31      207.27     77.54 o 
  11   4  20      801.97      842.10     64.58 o 
  12   4  20      663.60      685.60     76.90 o 
  13   4  20      311.09      548.97    209.69 o 
  14   4  20     6659.69     5584.82    247.67 o 
  15   4  20     4756.71     4342.35    202.41 o 
 -14   5  20      750.92      536.49    161.99 o 
 -13   5  20     5169.64     5396.33    421.63 o 
 -12   5  20     8560.61     8561.76    594.48 o 
 -11   5  20      166.79      412.50    129.52 o 
 -10   5  20     4110.92     3848.59    284.52 o 
  -9   5  20     2669.16     3210.90    273.80 o 
  -8   5  20      614.59      992.13    183.44 o 
  -7   5  20     9796.33     8957.97    320.67 o 
  -6   5  20       20.35      -18.82     67.70 o 
  -5   5  20     3041.61     2965.53    449.05 o 
  -4   5  20    10844.91    10023.01    278.84 o 
  -3   5  20     2789.61     2752.72    134.73 o 
  -2   5  20      495.12      347.83     56.11 o 
  -1   5  20     2511.41     2498.18    237.07 o 
   0   5  20     8851.70     9439.45    708.36 o 
   1   5  20     7565.02     7711.11    233.98 o 
   2   5  20     3292.63     2488.81    204.51 o 
   3   5  20     5006.20     4676.89    222.48 o 
   4   5  20      995.87     1176.46     78.19 o 
   5   5  20     3189.53     2803.90    116.93 o 
   6   5  20     6294.62     5929.88    272.46 o 
   7   5  20     1132.44     1271.95    127.90 o 
   8   5  20       10.42       25.66    173.22 o 
   9   5  20      249.88      253.02     89.80 o 
  10   5  20     1261.51     1246.38    285.83 o 
  11   5  20     2755.86     2807.03    217.36 o 
  -6   6  20      124.53      146.66    178.46 o 
  -5   6  20       83.48      342.32    188.93 o 
  -4   6  20     2659.63     3094.36    390.21 o 
  -3   6  20       35.98       52.00    184.82 o 
  -2   6  20      430.35      252.91    197.54 o 
  -1   6  20     5788.42     5437.48    522.65 o 
   0   6  20       80.91      164.99    191.18 o 
   1   6  20      240.62      149.65    176.21 o 
   2   6  20       78.68      197.16    178.08 o 
 -23   0  21     2761.95     2138.85    197.54 o 
 -21   0  21     3908.51     3920.59    198.42 o 
 -19   0  21    22244.31    22331.70    533.17 o 
 -17   0  21     1708.08     2098.20     88.94 o 
 -15   0  21    35389.33    38434.84    896.72 o 
 -13   0  21      125.47      180.09     35.78 o 
 -11   0  21    24791.30    24280.17    662.36 o 
  -9   0  21     3550.98     3820.66    149.11 o 
  -7   0  21    13465.09    14673.38    548.46 o 
  -5   0  21      786.04     1103.96    315.20 o 
  -3   0  21    35311.98    33779.28    979.11 o 
  -1   0  21    16342.36    16281.24    500.47 o 
   1   0  21    28120.31    29124.79    694.65 o 
   3   0  21    30800.50    29488.34    613.71 o 
   5   0  21    11941.62    13790.12    321.56 o 
   7   0  21    27795.00    29241.74    676.12 o 
   9   0  21    42996.20    44420.51    877.06 o 
  11   0  21      581.22      462.22     53.41 o 
  13   0  21    10717.46    13404.27    377.29 o 
  15   0  21    11719.09    14056.67    391.00 o 
  17   0  21    16429.55    14841.88    432.41 o 
  19   0  21     7913.57     6293.84    343.44 o 
 -23   1  21     8246.27     6772.72    419.02 o 
 -22   1  21    12394.31    11586.19    476.29 o 
 -21   1  21      161.99      132.14     61.99 o 
 -20   1  21       36.18      120.71     33.48 o 
 -19   1  21     3897.78     3986.08     86.73 o 
 -18   1  21     6690.01     7006.39    202.23 o 
 -17   1  21     4676.81     4363.14    115.96 o 
 -16   1  21     6426.76     6145.66    123.48 o 
 -15   1  21     1360.96     1633.40     59.33 o 
 -14   1  21       76.32      239.60     32.75 o 
 -13   1  21      108.64      214.84     30.35 o 
 -12   1  21     2403.40     2947.59     77.83 o 
 -11   1  21    17309.21    16758.77    343.88 o 
 -10   1  21      439.06      557.08     33.96 o 
  -9   1  21      261.16      464.07     52.14 o 
  -8   1  21     1632.93     1353.62     57.67 o 
  -7   1  21    30394.69    26620.02    482.11 o 
  -6   1  21     5902.45     5045.81    148.36 o 
  -5   1  21      491.76      904.45     47.22 o 
  -4   1  21     1686.05     1943.66     82.12 o 
  -3   1  21     4814.73     4010.52    170.86 o 
  -2   1  21      331.42      371.95     39.37 o 
  -1   1  21     3678.28     3638.20     82.56 o 
   0   1  21    10473.35    10457.28    213.98 o 
   1   1  21     6306.14     6359.47    121.47 o 
   2   1  21       62.37      289.79     30.68 o 
   3   1  21     4756.98     4892.73     87.78 o 
   4   1  21    13135.55    13097.09    200.25 o 
   5   1  21    14418.07    13848.38    212.14 o 
   6   1  21      489.01      645.32     37.61 o 
   7   1  21      752.40      801.85     37.29 o 
   8   1  21     4551.68     5860.74    108.62 o 
   9   1  21     1112.97     1193.87     52.04 o 
  10   1  21    11853.21    13825.89    212.67 o 
  11   1  21     4435.74     4837.78    135.82 o 
  12   1  21     2078.20     2728.38     66.82 o 
  13   1  21     8283.47     8541.08    176.05 o 
  14   1  21     2239.79     2343.65     71.66 o 
  15   1  21     8442.30     8402.74    174.98 o 
  16   1  21      757.27     1338.59     63.17 o 
  17   1  21      701.55      915.73     75.76 o 
  18   1  21     8305.09     9843.13    506.93 o 
  19   1  21     5131.57     4702.33    280.97 o 
  20   1  21     6147.99     5655.59    307.90 o 
 -22   2  21      602.38      643.26     86.41 o 
 -21   2  21     1123.06      952.52    188.00 o 
 -20   2  21     5625.16     5545.14    274.51 o 
 -19   2  21      239.07      410.84     45.79 o 
 -18   2  21      296.19      330.78     38.56 o 
 -17   2  21      471.77      724.61     54.51 o 
 -16   2  21     2560.01     2200.53    132.59 o 
 -15   2  21     3585.36     3640.21    116.80 o 
 -14   2  21      807.39     1169.05     56.96 o 
 -13   2  21     3028.63     3315.74    112.72 o 
 -12   2  21    22519.81    22339.39    500.94 o 
 -11   2  21     6408.09     7393.11    208.96 o 
 -10   2  21     3897.60     4138.22    115.14 o 
  -9   2  21     1031.24     1479.26     68.32 o 
  -8   2  21    13891.93    13065.59    397.96 o 
  -7   2  21      950.55      947.83     53.16 o 
  -6   2  21    23896.00    23436.84    456.53 o 
  -5   2  21     1963.13     1672.76     70.14 o 
  -4   2  21     3368.16     2918.99     92.79 o 
  -3   2  21     5718.07     6301.71    146.51 o 
  -2   2  21     8805.83     8982.68    157.38 o 
  -1   2  21       13.26       -4.79     22.85 o 
   0   2  21     1595.39     2213.92     69.41 o 
   1   2  21      186.94      314.64     29.98 o 
   2   2  21      630.98      855.60     36.58 o 
   3   2  21       48.23      148.30     24.96 o 
   4   2  21      517.62      891.44     45.10 o 
   5   2  21      460.45      464.79     38.32 o 
   6   2  21     4097.05     4208.75    104.37 o 
   7   2  21      313.33      253.07     30.09 o 
   8   2  21     2244.13     2471.02     68.20 o 
   9   2  21     3570.37     3381.45     88.61 o 
  10   2  21     3650.35     3849.06     91.56 o 
  11   2  21     8225.90     8875.05    220.38 o 
  12   2  21     2141.97     2262.32     69.33 o 
  13   2  21     5070.82     6378.83    149.59 o 
  14   2  21      837.57      907.44     55.90 o 
  15   2  21    10195.80    11113.56    246.64 o 
  16   2  21     1296.72     1093.42     60.44 o 
  17   2  21      100.45      116.77    108.12 o 
  18   2  21      946.23      899.76    129.07 o 
  19   2  21     3625.28     4378.34    259.64 o 
 -19   3  21     8605.67     8268.39    370.73 o 
 -18   3  21     5872.67     5453.75    282.75 o 
 -17   3  21     5359.55     5508.10    249.75 o 
 -16   3  21     2446.10     2004.07    101.71 o 
 -15   3  21     8436.34     8547.16    306.45 o 
 -14   3  21     8085.98     8595.07    256.05 o 
 -13   3  21     2069.50     2041.25    110.90 o 
 -12   3  21      123.32      231.50     71.84 o 
 -11   3  21    11107.62    10840.38    335.35 o 
 -10   3  21      522.97      512.70     58.32 o 
  -9   3  21    19806.38    20643.70    583.68 o 
  -8   3  21      413.52      451.84     91.91 o 
  -7   3  21    31486.86    31759.90    941.11 o 
  -6   3  21      896.44      985.20    125.89 o 
  -5   3  21     3445.14     3481.35    164.34 o 
  -4   3  21     2443.38     2424.91     86.64 o 
  -3   3  21     4883.71     4478.23    113.33 o 
  -2   3  21     1416.06     1210.35     54.09 o 
  -1   3  21     8536.38     8470.38    190.18 o 
   0   3  21     1087.50     1413.70     56.59 o 
   1   3  21    24095.29    23532.40    411.29 o 
   2   3  21    12657.15    12383.56    280.88 o 
   3   3  21    21767.01    20562.93    416.00 o 
   4   3  21      123.25      187.83     38.78 o 
   5   3  21      806.48      663.88     56.98 o 
   6   3  21     2312.03     2576.68     69.94 o 
   7   3  21        4.00      113.67     30.50 o 
   8   3  21    13699.93    13624.52    249.34 o 
   9   3  21    13484.80    13668.98    269.45 o 
  10   3  21     2608.76     3313.57    105.35 o 
  11   3  21      950.70     1119.21     66.47 o 
  12   3  21     7243.77     7878.86    200.39 o 
  13   3  21    12130.91    11657.80    245.11 o 
  14   3  21     1380.61     1132.28     57.07 o 
  15   3  21     4526.33     4018.61    159.91 o 
  16   3  21     4566.71     5559.82    321.74 o 
  17   3  21       31.97      -50.78     60.98 o 
 -17   4  21    17860.85    16748.29    957.75 o 
 -16   4  21     1907.96     1865.09    163.78 o 
 -15   4  21       33.20      185.96    108.35 o 
 -14   4  21     6103.59     6920.71    357.37 o 
 -13   4  21     5275.37     5296.92    336.33 o 
 -12   4  21      727.93     1018.74     98.15 o 
 -11   4  21       86.38      139.42     72.54 o 
 -10   4  21     3229.04     3531.23    316.33 o 
  -9   4  21       31.40       99.73     96.49 o 
  -8   4  21     6182.59     6511.72    361.86 o 
  -7   4  21      882.36      870.14    241.01 o 
  -6   4  21      294.46      161.92    130.40 o 
  -5   4  21     3667.91     3338.01    139.67 o 
  -4   4  21    15769.78    16144.87    606.90 o 
  -3   4  21    10451.44     9858.06    416.40 o 
  -2   4  21      465.65      583.87    119.12 o 
  -1   4  21    28690.72    26566.00    752.59 o 
   0   4  21     2252.81     2265.51     97.97 o 
   1   4  21       21.02      110.07     44.18 o 
   2   4  21     2697.16     2791.08    111.29 o 
   3   4  21     2133.06     1977.19     79.93 o 
   4   4  21     6007.62     5521.66    205.09 o 
   5   4  21    17583.48    17730.14    393.63 o 
   6   4  21     1672.35     2002.34     82.87 o 
   7   4  21     8430.80     9315.37    239.75 o 
   8   4  21     2034.47     1779.78     71.32 o 
   9   4  21    13671.36    13803.92    447.50 o 
  10   4  21      815.90      932.60     63.16 o 
  11   4  21     2073.64     2054.63    306.78 o 
  12   4  21      321.11      352.42    236.26 o 
  13   4  21    11065.17    10851.48    927.07 o 
  14   4  21    10914.06     9067.16    461.10 o 
 -12   5  21      420.91      463.16    175.84 o 
 -11   5  21     3439.49     3664.71    421.45 o 
 -10   5  21        3.54      -26.22    113.53 o 
  -9   5  21      183.17      292.97    176.21 o 
  -8   5  21      296.34      253.49    144.13 o 
  -7   5  21      733.36      885.97    182.31 o 
  -6   5  21       74.95      348.56    161.98 o 
  -5   5  21      566.53      950.75    204.15 o 
  -4   5  21     4075.89     3784.21    678.47 o 
  -3   5  21        1.90       -9.86    123.46 o 
  -2   5  21      122.49      182.13     76.51 o 
  -1   5  21     1108.04     1459.56    117.37 o 
   0   5  21       96.14      161.08     48.59 o 
   1   5  21      355.99      375.86     52.13 o 
   2   5  21     3395.23     3347.55    244.29 o 
   3   5  21     1702.28     1729.62    136.40 o 
   4   5  21     1619.84     1970.55    111.60 o 
   5   5  21     3209.80     3556.24    151.74 o 
   6   5  21      745.18      915.12    187.62 o 
   7   5  21     6366.61     6125.26    277.47 o 
   8   5  21       34.37       94.36     83.47 o 
   9   5  21       22.42      -12.20    135.62 o 
  10   5  21     3790.41     4617.40    297.43 o 
  -4   6  21     6215.89     7257.58    607.20 o 
  -3   6  21     2064.98     2820.50    365.52 o 
  -2   6  21      250.79       -1.87    172.84 o 
  -1   6  21     2307.27     2341.25    333.72 o 
 -22   0  22     1451.72     1460.94    172.10 o 
 -20   0  22      473.52      602.00     91.47 o 
 -18   0  22    13213.27    11352.50    453.86 o 
 -16   0  22    61058.56    58561.57   2204.14 o 
 -14   0  22    11761.03    12310.49    536.12 o 
 -12   0  22    19839.25    20202.00    748.91 o 
 -10   0  22    19996.52    19261.39    522.08 o 
  -8   0  22     2393.31     2216.20     91.08 o 
  -6   0  22   131919.64   132120.80   4827.17 o 
  -4   0  22      325.01      562.01    130.57 o 
  -2   0  22     1591.66     1418.89    100.89 o 
   0   0  22     3667.64     4748.29    193.99 o 
   2   0  22     7996.82     9486.98    255.83 o 
   4   0  22    12290.87    14254.21    369.01 o 
   6   0  22     6913.30     6586.08    213.09 o 
   8   0  22      474.30      507.99     42.61 o 
  10   0  22       88.94      498.89     71.03 o 
  12   0  22     1760.05     1303.86     74.48 o 
  14   0  22     2456.22     3168.95    157.35 o 
  16   0  22     2437.99     2521.96    127.07 o 
  18   0  22      784.46      278.35     98.02 o 
 -22   1  22      293.53      357.50     77.48 o 
 -21   1  22    10413.17     9266.51    397.73 o 
 -20   1  22     7924.05     8418.26    288.67 o 
 -19   1  22    10992.44    10359.47    248.95 o 
 -18   1  22      803.54      804.11     53.37 o 
 -17   1  22     3292.52     3727.13    102.38 o 
 -16   1  22    32875.70    32089.06    720.92 o 
 -15   1  22     1388.81     1292.40     56.51 o 
 -14   1  22     3721.18     3770.50    102.62 o 
 -13   1  22    39782.50    40490.72    873.94 o 
 -12   1  22       65.39      149.63     62.97 o 
 -11   1  22     8580.07     9495.31    323.30 o 
 -10   1  22     5232.79     5048.39    133.58 o 
  -9   1  22    21637.46    22587.32    471.30 o 
  -8   1  22     7250.67     7863.29    167.86 o 
  -7   1  22     5730.13     4240.50    126.07 o 
  -6   1  22    18434.17    18176.23    483.07 o 
  -5   1  22    11116.19     9865.08    264.10 o 
  -4   1  22     8647.21     8728.68    202.83 o 
  -3   1  22    38848.81    35843.53    720.21 o 
  -2   1  22      277.12      313.43     31.96 o 
  -1   1  22     6610.98     6569.17    131.36 o 
   0   1  22       88.62      112.51     32.12 o 
   1   1  22       79.64      121.46     21.87 o 
   2   1  22    25696.33    24627.09    400.12 o 
   3   1  22     6502.97     6543.18    129.15 o 
   4   1  22     3912.63     3993.15     84.54 o 
   5   1  22    29273.16    28311.31    429.70 o 
   6   1  22    15825.81    16203.18    245.15 o 
   7   1  22     3630.44     3474.39     80.43 o 
   8   1  22       25.57      140.10     34.07 o 
   9   1  22      436.47      302.58     31.58 o 
  10   1  22      208.49      206.67     31.70 o 
  11   1  22     4956.99     5706.99    103.99 o 
  12   1  22    13245.56    12638.81    194.69 o 
  13   1  22     3077.95     2629.28     71.56 o 
  14   1  22    10794.82    10675.03    197.96 o 
  15   1  22     6616.64     5522.10    136.52 o 
  16   1  22     4016.66     3787.50    103.34 o 
  17   1  22      129.97       67.34     93.16 o 
  18   1  22     4697.09     4300.90    267.12 o 
  19   1  22      173.29      170.23     83.05 o 
 -21   2  22     2017.95     1688.40    200.72 o 
 -20   2  22      445.45      333.22     89.09 o 
 -19   2  22     7447.36     7392.64    263.27 o 
 -18   2  22     6147.38     5652.08    148.83 o 
 -17   2  22      237.36      339.29     40.67 o 
 -16   2  22     1192.31     1212.48     64.20 o 
 -15   2  22     4079.44     4571.35    133.45 o 
 -14   2  22     3993.27     4573.40    161.83 o 
 -13   2  22     4941.08     5183.34    146.88 o 
 -12   2  22     6870.60     6268.76    169.10 o 
 -11   2  22     1054.53     1298.49     62.99 o 
 -10   2  22    20325.21    18902.15    624.88 o 
  -9   2  22      822.98      881.73     52.51 o 
  -8   2  22    26902.47    26931.03    675.65 o 
  -7   2  22     1897.77     1848.80     74.57 o 
  -6   2  22     4642.74     5077.96    154.48 o 
  -5   2  22       11.78       66.47     52.19 o 
  -4   2  22     1381.75     1435.09     76.36 o 
  -3   2  22     1842.13     1778.09     62.29 o 
  -2   2  22    28421.61    27241.10    432.65 o 
  -1   2  22    11367.81    10515.75    181.91 o 
   0   2  22    43337.46    42127.70    628.01 o 
   1   2  22      149.41      296.19     25.40 o 
   2   2  22    29990.95    29371.22    458.75 o 
   3   2  22    12451.60    11921.10    202.69 o 
   4   2  22      691.04      971.87     41.63 o 
   5   2  22     1371.85     1479.13     57.70 o 
   6   2  22     6168.14     7027.57    148.94 o 
   7   2  22     1697.44     2070.96     78.00 o 
   8   2  22    30882.61    29926.06    550.23 o 
   9   2  22     9933.94     9483.83    266.61 o 
  10   2  22    47932.11    43068.10   1062.97 o 
  11   2  22      768.06     1067.33     62.75 o 
  12   2  22     5302.13     4170.36     93.80 o 
  13   2  22      942.10      994.27     47.02 o 
  14   2  22       21.41       35.97     39.48 o 
  15   2  22      747.07      608.36     50.00 o 
  16   2  22     5126.86     4430.06    283.58 o 
  17   2  22     1391.54     1501.78    226.53 o 
  18   2  22     9744.30     7829.61    407.42 o 
 -19   3  22     7718.57     7449.78    336.29 o 
 -18   3  22     8564.16     8544.72    385.37 o 
 -17   3  22     2865.36     3273.94    214.81 o 
 -16   3  22      436.64      257.90     52.66 o 
 -15   3  22     9931.09     9409.64    268.98 o 
 -14   3  22       62.22        5.76     95.09 o 
 -13   3  22     5557.97     5326.72    228.31 o 
 -12   3  22    10192.30    10087.83    309.29 o 
 -11   3  22    57059.91    53865.90   1216.80 o 
 -10   3  22     2767.38     2877.23    135.58 o 
  -9   3  22      167.90      398.30     54.53 o 
  -8   3  22     8883.28     8384.21    262.58 o 
  -7   3  22      227.10      372.82     69.75 o 
  -6   3  22    11526.70    10586.49    422.06 o 
  -5   3  22    28607.91    27515.79    654.10 o 
  -4   3  22     7451.91     7038.81    153.49 o 
  -3   3  22    13830.96    13816.73    274.98 o 
  -2   3  22     1279.55     1342.30     92.67 o 
  -1   3  22     7630.85     7936.87    170.49 o 
   0   3  22     7496.55     6980.83    141.59 o 
   1   3  22      410.88      568.62     39.32 o 
   2   3  22     1054.54     1186.67     51.61 o 
   3   3  22    13139.13    12986.34    249.47 o 
   4   3  22     3725.45     4193.62    117.92 o 
   5   3  22    11895.85    11137.37    245.31 o 
   6   3  22      486.46      628.66     52.03 o 
   7   3  22    10362.50     9369.29    198.46 o 
   8   3  22     4412.03     4247.43    148.55 o 
   9   3  22      124.22      129.52     39.47 o 
  10   3  22       83.40      143.73     41.04 o 
  11   3  22      366.13      296.43     44.93 o 
  12   3  22      886.33     1044.75     58.75 o 
  13   3  22     5695.54     4778.20    133.44 o 
  14   3  22      109.87      147.23     89.54 o 
  15   3  22     1804.92     1200.04     86.63 o 
  16   3  22      747.50      828.20     93.21 o 
 -16   4  22    23797.37    22512.37   1255.18 o 
 -15   4  22       64.64      120.09    142.54 o 
 -14   4  22    21080.29    21475.46    866.48 o 
 -13   4  22      721.21      809.70    200.90 o 
 -12   4  22     1321.99     1741.68    112.94 o 
 -11   4  22     6816.15     6575.18    261.84 o 
 -10   4  22       26.97      210.39     65.51 o 
  -9   4  22      303.58      317.61     69.54 o 
  -8   4  22    43675.23    42952.56   1799.46 o 
  -7   4  22      819.72      855.33     92.99 o 
  -6   4  22     3514.14     3697.30    190.70 o 
  -5   4  22     1699.88     1582.95    212.09 o 
  -4   4  22    21124.24    21371.94    967.90 o 
  -3   4  22      202.75      256.40    238.88 o 
  -2   4  22      129.40      137.30     43.21 o 
  -1   4  22      300.33      269.81     46.30 o 
   0   4  22      509.46      449.11     52.23 o 
   1   4  22     2765.38     2816.44    111.00 o 
   2   4  22     3650.00     3354.05    113.26 o 
   3   4  22      142.47      226.30     46.40 o 
   4   4  22     4255.91     3529.87    140.70 o 
   5   4  22     1218.96     1317.45    110.35 o 
   6   4  22        8.17       98.58     46.55 o 
   7   4  22      207.44      213.16     60.24 o 
   8   4  22      446.01      551.68     55.57 o 
   9   4  22      871.45      704.72     59.56 o 
  10   4  22       68.77      173.95    112.69 o 
  11   4  22     2183.85     2090.81    157.51 o 
  12   4  22      610.32     1090.20    168.54 o 
  13   4  22      405.24      562.34    135.99 o 
 -11   5  22     8511.57     8342.53    566.42 o 
 -10   5  22      376.23      446.80    129.18 o 
  -9   5  22     5641.78     6207.50    361.54 o 
  -8   5  22     5669.87     6349.33    376.03 o 
  -7   5  22       15.94       71.81    138.94 o 
  -6   5  22     8332.50     8934.82    628.52 o 
  -5   5  22     4261.04     4900.24    539.86 o 
  -4   5  22     1778.33     2269.79    391.70 o 
  -3   5  22     3478.62     3525.17    333.34 o 
  -2   5  22     3796.67     3698.22    450.82 o 
  -1   5  22     1868.28     1718.73    543.22 o 
   0   5  22     4424.46     4911.81    229.53 o 
   1   5  22       49.73      118.22     82.80 o 
   2   5  22     1511.16     1419.51    138.60 o 
   3   5  22     1475.69     1736.16    102.81 o 
   4   5  22    18019.29    17576.79    518.74 o 
   5   5  22     1731.87     1550.23     97.65 o 
   6   5  22     5316.78     5148.93    208.99 o 
   7   5  22      738.19      604.33     76.47 o 
   8   5  22     4032.37     3928.27    278.35 o 
   9   5  22      606.54     1395.10    167.98 o 
 -19   0  23     4678.29     4735.67    233.53 o 
 -17   0  23     6355.50     5420.47    286.95 o 
 -15   0  23     2286.02     2090.14    168.28 o 
 -13   0  23     2908.53     3664.10    857.49 o 
 -11   0  23    13248.40    12326.72    587.33 o 
  -9   0  23     5183.03     5282.56    187.66 o 
  -7   0  23      964.53     1068.21    135.89 o 
  -5   0  23     1084.72     1491.64    151.96 o 
  -3   0  23     8435.62     8698.55    304.10 o 
  -1   0  23      200.12      373.33     71.54 o 
   1   0  23    11663.58    12734.24    331.01 o 
   3   0  23     2418.13     2040.16     76.05 o 
   5   0  23     6822.65     7625.07    245.16 o 
   7   0  23     7437.37     7544.58    243.28 o 
   9   0  23      270.30      620.72     51.53 o 
  11   0  23     3563.54     2860.28    129.28 o 
  13   0  23     6200.46     6917.44    180.57 o 
  15   0  23     3517.22     4209.78    143.93 o 
  17   0  23     4471.94     5718.07    328.48 o 
 -21   1  23        6.30      -13.31     69.31 o 
 -20   1  23     9556.84     9545.07    412.72 o 
 -19   1  23     4343.15     4614.12    159.69 o 
 -18   1  23     1456.19     1731.77    100.71 o 
 -17   1  23     7436.37     7419.25    281.99 o 
 -16   1  23     6278.79     6517.85    239.65 o 
 -15   1  23     2568.37     2740.59    133.17 o 
 -14   1  23     8038.67     8161.11    252.56 o 
 -13   1  23     4246.81     4508.97    173.38 o 
 -12   1  23      348.40      171.60     66.45 o 
 -11   1  23    10514.08    10159.80    249.03 o 
 -10   1  23    12341.37    13035.32    350.96 o 
  -9   1  23     1209.46     1181.63     80.53 o 
  -8   1  23       20.33      166.79     48.15 o 
  -7   1  23    36161.25    32784.85    777.12 o 
  -6   1  23       44.79      189.54     53.70 o 
  -5   1  23     7261.31     6754.87    324.95 o 
  -4   1  23     1939.67     1999.17     84.90 o 
  -3   1  23     8890.93     7894.22    168.30 o 
  -2   1  23     8543.20     8330.50    172.74 o 
  -1   1  23     6693.43     7061.60    140.48 o 
   0   1  23     1152.22     1309.94     55.87 o 
   1   1  23     1269.47     1313.16     59.42 o 
   2   1  23     6388.99     6596.23    135.70 o 
   3   1  23    16852.11    17039.17    288.65 o 
   4   1  23       24.63      253.01     34.54 o 
   5   1  23     3935.90     3602.36     91.10 o 
   6   1  23     7232.78     8396.06    150.22 o 
   7   1  23     3749.62     3158.48     76.17 o 
   8   1  23     2410.60     2154.60     65.81 o 
   9   1  23      546.58      551.06     41.09 o 
  10   1  23      437.15      836.20     43.14 o 
  11   1  23    14384.59    15231.01    284.89 o 
  12   1  23     7153.65     7996.27    131.72 o 
  13   1  23      144.62      313.59     35.13 o 
  14   1  23     5486.66     6639.55    131.20 o 
  15   1  23     8504.45     7990.72    228.15 o 
  16   1  23      447.87      572.78    120.09 o 
  17   1  23     1664.14     1882.58    173.22 o 
  18   1  23      851.59     1167.63    131.32 o 
 -20   2  23      109.75      110.05     75.06 o 
 -19   2  23       97.60       64.15     83.58 o 
 -18   2  23     1899.39     1858.10    122.27 o 
 -17   2  23     3198.59     3416.07    187.03 o 
 -16   2  23        7.80       93.23     72.63 o 
 -15   2  23    16248.36    16722.98    436.14 o 
 -14   2  23     3972.12     4567.10    153.67 o 
 -13   2  23    11060.49    11608.52    318.46 o 
 -12   2  23      200.02      354.55     44.39 o 
 -11   2  23    10292.91    11104.55    344.20 o 
 -10   2  23     8215.47     8819.08    236.93 o 
  -9   2  23       29.98       87.84     66.47 o 
  -8   2  23     5253.13     5250.45    307.53 o 
  -7   2  23     3797.80     4484.04    334.62 o 
  -6   2  23     6702.85     6371.09    321.73 o 
  -5   2  23     4394.99     4802.35    308.51 o 
  -4   2  23    18794.91    18733.39    770.70 o 
  -3   2  23     7080.68     7259.32    181.16 o 
  -2   2  23     1272.26     1384.12    105.56 o 
  -1   2  23    21996.67    22262.46    416.71 o 
   0   2  23      422.67      715.89     36.94 o 
   1   2  23    18882.69    19276.28    331.38 o 
   2   2  23       76.23      237.82     32.11 o 
   3   2  23      391.58      528.81     41.53 o 
   4   2  23      511.58      403.70     31.57 o 
   5   2  23      115.28      269.74     30.38 o 
   6   2  23      571.95      566.89     44.88 o 
   7   2  23    17575.03    19095.94    412.06 o 
   8   2  23     8412.56     8858.40    177.63 o 
   9   2  23    16618.91    18246.15    382.29 o 
  10   2  23      187.48      282.99     44.45 o 
  11   2  23    11816.06    12654.91    256.32 o 
  12   2  23     2460.25     2679.28    130.49 o 
  13   2  23       16.65       81.86     34.04 o 
  14   2  23    10887.13     9710.79    197.18 o 
  15   2  23     3815.42     4519.00    217.01 o 
  16   2  23      329.49      489.79     83.37 o 
  17   2  23    10858.41    11073.24    548.46 o 
 -19   3  23       30.36       53.50    104.01 o 
 -18   3  23    11664.15    12039.59    504.02 o 
 -17   3  23       19.54       90.49     93.05 o 
 -16   3  23      620.76      463.63     82.04 o 
 -15   3  23       15.63       57.94     41.95 o 
 -14   3  23     7158.49     7227.70    184.91 o 
 -13   3  23     1228.82     1149.41     61.69 o 
 -12   3  23     8772.19     8968.65    211.97 o 
 -11   3  23      597.40      581.29     58.97 o 
 -10   3  23      247.15      229.75     82.08 o 
  -9   3  23     4965.56     4874.89    154.02 o 
  -8   3  23     1941.03     1967.38    131.49 o 
  -7   3  23     5324.41     5049.25    255.66 o 
  -6   3  23      676.14      677.12     75.92 o 
  -5   3  23     4016.14     3892.86    123.25 o 
  -4   3  23      214.58      324.09     47.38 o 
  -3   3  23     1222.25     1319.15     51.41 o 
  -2   3  23     1452.99     1450.24     55.07 o 
  -1   3  23      196.12      292.95     32.30 o 
   0   3  23     5241.35     5393.20    116.16 o 
   1   3  23      150.37      182.26     28.72 o 
   2   3  23       15.34      155.91     35.11 o 
   3   3  23      281.26      314.71     33.72 o 
   4   3  23    14589.78    14439.12    275.91 o 
   5   3  23     5038.52     4702.51    132.89 o 
   6   3  23       58.05      188.32     41.51 o 
   7   3  23     1855.20     2140.46    106.05 o 
   8   3  23     2730.80     2768.54    100.31 o 
   9   3  23     1997.21     2206.47    203.89 o 
  10   3  23     4943.10     5368.38    138.59 o 
  11   3  23     2341.94     2424.85     73.56 o 
  12   3  23      354.43      332.03     48.62 o 
  13   3  23     1469.53     1601.56     84.62 o 
  14   3  23     1618.21     2208.53    162.54 o 
  15   3  23     1243.90     1299.99    111.86 o 
 -15   4  23     3931.30     4256.38    341.57 o 
 -14   4  23       18.01      238.32    148.90 o 
 -13   4  23    10202.79    10711.09    686.14 o 
 -12   4  23     2641.62     2907.30    323.99 o 
 -11   4  23      861.39      793.75    155.13 o 
 -10   4  23     3889.06     3545.05    261.75 o 
  -9   4  23     2141.95     2504.41    139.61 o 
  -8   4  23      568.66      723.22     83.53 o 
  -7   4  23      686.67      794.91    141.51 o 
  -6   4  23     2150.08     2056.87    217.38 o 
  -5   4  23      530.64      476.23     96.52 o 
  -4   4  23      955.13      757.02    248.42 o 
  -3   4  23      244.89      353.31     55.28 o 
  -2   4  23     4819.52     4835.63    152.94 o 
  -1   4  23     6972.69     6930.86    288.20 o 
   0   4  23      467.19      384.08     86.74 o 
   1   4  23      259.90      250.33     47.67 o 
   2   4  23      127.68       71.78     43.24 o 
   3   4  23      839.15      774.64     64.35 o 
   4   4  23     5253.61     5875.46    188.04 o 
   5   4  23      244.59      439.18     52.65 o 
   6   4  23     1185.78     1392.63     79.69 o 
   7   4  23       29.00      150.01     48.84 o 
   8   4  23     2344.30     2468.13    162.18 o 
   9   4  23     3225.68     2469.45    201.11 o 
  10   4  23       23.46       60.39    104.80 o 
  11   4  23      790.19      803.48     88.83 o 
  12   4  23     2399.18     2295.01    303.04 o 
 -10   5  23       29.15      169.48    152.27 o 
  -9   5  23    21107.97    21475.31   1233.85 o 
  -8   5  23      549.29      757.69    153.01 o 
  -7   5  23     5693.34     6534.56    380.58 o 
  -6   5  23       79.11      335.21    202.40 o 
  -5   5  23    19460.58    22718.89   1539.88 o 
  -4   5  23     2496.13     3309.85    439.97 o 
  -3   5  23        9.44      113.73    212.13 o 
  -2   5  23      200.15      289.16     66.10 o 
  -1   5  23     1203.06     1052.24    138.42 o 
   0   5  23      432.81      294.98     69.49 o 
   1   5  23    16323.45    15683.91    523.18 o 
   2   5  23      520.92      515.44     66.13 o 
   3   5  23    12385.53    12322.52    437.27 o 
   4   5  23      445.46      582.55    117.29 o 
   5   5  23    10292.98    10613.82    476.26 o 
   6   5  23        2.06       30.01     53.03 o 
   7   5  23      744.59     1200.18    159.75 o 
 -20   0  24      373.10      304.53    124.96 o 
 -18   0  24     1531.77     1710.97    142.24 o 
 -16   0  24     4104.12     3785.52    216.63 o 
 -14   0  24      688.00      883.82    220.54 o 
 -12   0  24     1253.76     1270.62    136.66 o 
 -10   0  24      746.00     1318.65     70.89 o 
  -8   0  24    53074.57    49916.29   2408.65 o 
  -6   0  24      195.14      154.91    103.17 o 
  -4   0  24    43022.07    44719.29   2159.05 o 
  -2   0  24    23324.60    23074.64    701.26 o 
   0   0  24    15048.47    14044.00    455.08 o 
   2   0  24    84497.26    82297.62   2324.88 o 
   4   0  24    16580.26    13597.96    302.92 o 
   6   0  24       48.01      150.05     57.31 o 
   8   0  24      246.49      601.17     74.12 o 
  10   0  24    73255.40    74427.49   3072.10 o 
  12   0  24    21811.86    19391.09    629.38 o 
  14   0  24    17118.86    14278.24    383.06 o 
  16   0  24      293.12      586.62    117.47 o 
 -21   1  24      902.01     1032.28    104.49 o 
 -20   1  24     3925.82     4075.46    215.32 o 
 -19   1  24     8381.20     7424.94    261.73 o 
 -18   1  24     1280.33     1229.29     86.64 o 
 -17   1  24    10910.52    10941.51    310.42 o 
 -16   1  24    12166.28    11794.53    476.87 o 
 -15   1  24      880.83      988.02    106.16 o 
 -14   1  24      722.93      676.30     79.24 o 
 -13   1  24     1104.13      980.64    151.49 o 
 -12   1  24     3550.01     3600.49    131.42 o 
 -11   1  24    21602.72    20318.80    528.80 o 
 -10   1  24    14746.54    15147.48    411.98 o 
  -9   1  24    12268.18    11849.67    295.93 o 
  -8   1  24     2711.55     2755.39     94.32 o 
  -7   1  24    13072.70    12574.04    645.64 o 
  -6   1  24     9420.23     9507.44    303.33 o 
  -5   1  24     5579.60     5872.02    266.95 o 
  -4   1  24     9596.71     9676.14    278.37 o 
  -3   1  24    13678.49    13903.62    270.17 o 
  -2   1  24     1376.11     1685.64     70.85 o 
  -1   1  24    33545.94    33025.42    558.74 o 
   0   1  24     4113.88     4171.39     97.62 o 
   1   1  24     5826.96     5556.70    120.90 o 
   2   1  24    18485.77    18598.99    365.22 o 
   3   1  24       58.86      103.49     32.74 o 
   4   1  24      368.90      570.76     36.04 o 
   5   1  24    13841.03    15071.92    261.17 o 
   6   1  24    12238.20    12609.06    259.40 o 
   7   1  24    20469.47    21115.08    380.89 o 
   8   1  24      448.36      483.62     43.99 o 
   9   1  24     1252.47     1009.18     50.29 o 
  10   1  24     3952.94     4055.84     94.35 o 
  11   1  24     5741.45     4843.25    115.20 o 
  12   1  24     5355.23     4969.60    120.12 o 
  13   1  24     2261.78     2634.06     70.43 o 
  14   1  24     1229.81     1391.05     56.83 o 
  15   1  24     2715.32     2229.15    124.44 o 
  16   1  24     2075.74     2217.79    190.05 o 
  17   1  24     9813.27     7364.95    391.70 o 
 -20   2  24    10564.92     9725.66    576.52 o 
 -19   2  24     1591.59     1470.43    130.66 o 
 -18   2  24       39.23      165.82     66.32 o 
 -17   2  24     9025.38     8313.05    294.18 o 
 -16   2  24     3947.99     3856.18    179.79 o 
 -15   2  24     2139.29     2060.93    136.81 o 
 -14   2  24    24539.64    23993.22    806.13 o 
 -13   2  24    11344.40    11262.76    387.14 o 
 -12   2  24    29154.24    28822.67    965.73 o 
 -11   2  24     3922.47     4270.63    180.70 o 
 -10   2  24     3666.93     3946.69    263.66 o 
  -9   2  24      266.20      322.95     74.16 o 
  -8   2  24     1320.82      899.85    176.32 o 
  -7   2  24      371.86      465.89     98.57 o 
  -6   2  24    35583.98    35863.16   2512.79 o 
  -5   2  24     2478.14     2453.50    190.52 o 
  -4   2  24    25297.59    24361.86    700.23 o 
  -3   2  24       37.63      126.71     76.39 o 
  -2   2  24    17269.23    17023.03    398.74 o 
  -1   2  24      129.06      108.15     41.10 o 
   0   2  24      830.08      714.25     57.71 o 
   1   2  24     6318.56     6982.67    159.69 o 
   2   2  24     3636.82     3652.84    106.77 o 
   3   2  24     2018.30     1906.65     82.69 o 
   4   2  24     6010.68     5541.26    132.85 o 
   5   2  24    10212.69    11017.58    208.00 o 
   6   2  24     5334.96     4861.95    122.98 o 
   7   2  24     2747.89     2847.32     72.14 o 
   8   2  24     1629.46     1413.01     69.62 o 
   9   2  24       45.12       81.20     38.14 o 
  10   2  24      632.87      732.56     46.23 o 
  11   2  24       84.80       59.20     36.82 o 
  12   2  24      763.68      537.66     44.36 o 
  13   2  24      443.27      562.84     65.72 o 
  14   2  24      176.29      729.65     91.29 o 
  15   2  24      480.40      380.90     88.79 o 
  16   2  24     1661.19     1194.57    140.67 o 
 -18   3  24     3291.58     3626.73    202.32 o 
 -17   3  24     7752.48     7716.33    353.44 o 
 -16   3  24     1266.31     1434.69    145.98 o 
 -15   3  24     3348.54     4050.44    245.01 o 
 -14   3  24     6349.31     6774.21    346.05 o 
 -13   3  24     1238.18      942.77    147.35 o 
 -12   3  24       29.22      188.44     94.32 o 
 -11   3  24     2012.71     2229.57    207.36 o 
 -10   3  24     4020.11     3939.14    185.81 o 
  -9   3  24    16330.99    17025.69    650.16 o 
  -8   3  24     2059.45     2488.43    127.50 o 
  -7   3  24      704.98      901.83     76.15 o 
  -6   3  24    13013.74    12665.37    660.58 o 
  -5   3  24      195.99      186.65     64.96 o 
  -4   3  24    15565.72    15076.95    334.84 o 
  -3   3  24    21488.61    20175.09    388.67 o 
  -2   3  24     5855.11     5523.74    126.61 o 
  -1   3  24     3268.62     2671.99     72.16 o 
   0   3  24      164.28      131.64     28.10 o 
   1   3  24     9195.86     9259.91    180.65 o 
   2   3  24      151.90      127.59     28.26 o 
   3   3  24       96.32      211.61     29.47 o 
   4   3  24    19825.83    19035.89    326.72 o 
   5   3  24     2428.37     2329.77     67.72 o 
   6   3  24     6386.54     6474.72    131.60 o 
   7   3  24     9197.72     8104.20    204.87 o 
   8   3  24    11070.02    11400.93    235.63 o 
   9   3  24     6855.46     5728.13    136.74 o 
  10   3  24      511.93      701.44     49.00 o 
  11   3  24      654.18     1141.51     75.03 o 
  12   3  24     1452.47     1334.96     91.72 o 
  13   3  24        0.76       39.29     56.21 o 
  14   3  24     1921.51     1858.71    102.65 o 
 -14   4  24       28.05       79.69    130.94 o 
 -13   4  24       81.81      161.62    148.15 o 
 -12   4  24     1049.88     1282.49    222.23 o 
 -11   4  24      122.65      109.42    111.25 o 
 -10   4  24     6891.31     7234.00    398.71 o 
  -9   4  24     3337.44     3901.53    195.45 o 
  -8   4  24     4761.03     4395.84    154.36 o 
  -7   4  24     1188.77     1115.73     79.70 o 
  -6   4  24    25805.13    24945.42   1488.91 o 
  -5   4  24     3278.14     2672.30    198.59 o 
  -4   4  24     2567.13     2393.52    162.45 o 
  -3   4  24       33.95       81.71    101.46 o 
  -2   4  24     1386.98     1315.51     81.76 o 
  -1   4  24      439.62      663.66     59.83 o 
   0   4  24    23732.59    25095.74   1061.15 o 
   1   4  24      322.88      426.11    119.07 o 
   2   4  24     9756.70    10389.58    435.45 o 
   3   4  24    11091.98    10359.31    318.44 o 
   4   4  24    13955.73    12615.43    330.89 o 
   5   4  24      603.38      610.01     57.07 o 
   6   4  24      289.76      340.96     56.26 o 
   7   4  24      681.78      621.04    102.11 o 
   8   4  24    12179.95    12560.45    365.51 o 
   9   4  24     3099.12     2775.60    121.86 o 
  10   4  24     7516.23     6972.35    222.28 o 
  11   4  24     4406.17     4143.77    454.05 o 
  -8   5  24     9747.70    10144.30    754.60 o 
  -7   5  24      176.40      240.93    183.32 o 
  -6   5  24      276.83      324.36    203.15 o 
  -5   5  24      134.29      327.36    209.88 o 
  -4   5  24      240.78      365.89    215.12 o 
  -3   5  24     6697.33     7364.95    647.60 o 
  -2   5  24      144.95       76.32    204.64 o 
  -1   5  24     9429.71    10286.46    808.48 o 
   0   5  24     5278.10     4704.27    540.42 o 
   1   5  24      452.56      488.78     68.49 o 
   2   5  24      478.98      649.64     64.49 o 
   3   5  24        1.92      102.76     70.78 o 
   4   5  24    12619.22    12353.23    422.33 o 
   5   5  24     3523.62     4108.87    169.80 o 
 -19   0  25     2436.38     2813.77    259.64 o 
 -17   0  25    12237.96    11504.73    651.53 o 
 -15   0  25    17340.09    17202.80   1021.16 o 
 -13   0  25     9957.63    10412.00    564.92 o 
 -11   0  25    47352.54    48849.38   1183.37 o 
  -9   0  25     3194.81     3241.70    179.85 o 
  -7   0  25      152.97      527.47    116.55 o 
  -5   0  25      172.57      497.11    122.97 o 
  -3   0  25    18233.26    19422.09    807.26 o 
  -1   0  25    12404.05    12810.10    425.38 o 
   1   0  25    61643.51    64458.92   1841.86 o 
   3   0  25      720.01      572.81     71.82 o 
   5   0  25     9063.48    11011.68    336.92 o 
   7   0  25    16541.20    17107.00    473.54 o 
   9   0  25     8860.70    11211.31    330.73 o 
  11   0  25    26375.94    30114.92    942.24 o 
  13   0  25     2855.51     4018.55    179.09 o 
  15   0  25       58.76      142.15     76.13 o 
 -20   1  25        0.90      -65.98     65.98 o 
 -19   1  25     5934.60     6304.24    296.30 o 
 -18   1  25    15672.47    15318.07    625.27 o 
 -17   1  25     1452.04     1780.11    121.99 o 
 -16   1  25     1741.43     2233.54    165.70 o 
 -15   1  25      223.49      299.93     81.24 o 
 -14   1  25    16446.43    18154.85    695.08 o 
 -13   1  25     1158.75     1379.04    120.06 o 
 -12   1  25      954.95      773.40     99.70 o 
 -11   1  25     1429.98     1545.20    102.79 o 
 -10   1  25      129.80      130.63     63.82 o 
  -9   1  25     1970.13     2306.62     99.70 o 
  -8   1  25     9607.86    10574.90    354.94 o 
  -7   1  25    13064.65    13070.64    328.56 o 
  -6   1  25      194.33      285.96     50.11 o 
  -5   1  25     1452.32     1146.50     51.01 o 
  -4   1  25     4743.68     4225.86    111.69 o 
  -3   1  25     7108.84     6740.99    147.56 o 
  -2   1  25       39.42       89.35     36.09 o 
  -1   1  25      381.72      504.46     34.89 o 
   0   1  25     3325.92     3243.54     84.68 o 
   1   1  25      673.20      760.08     41.99 o 
   2   1  25      864.96     1018.90     47.69 o 
   3   1  25     1581.50     1746.71     60.63 o 
   4   1  25    17896.56    17596.23    291.01 o 
   5   1  25     9604.47     9291.05    169.08 o 
   6   1  25      624.06     1048.53     51.91 o 
   7   1  25     2197.91     2000.71     73.84 o 
   8   1  25     1828.79     2584.65     88.21 o 
   9   1  25     2972.50     2986.49    102.45 o 
  10   1  25      107.37      152.37     42.46 o 
  11   1  25       46.82       62.13     41.04 o 
  12   1  25     2290.68     2894.10    104.90 o 
  13   1  25       39.58      140.08     69.89 o 
  14   1  25     6034.91     6850.52    271.33 o 
  15   1  25     3738.09     3845.60    164.13 o 
  16   1  25     1328.75     2039.12    108.23 o 
  17   1  25      230.63      490.10     96.52 o 
 -19   2  25     2701.57     2510.43    161.08 o 
 -18   2  25      856.25      892.83    112.82 o 
 -17   2  25      130.28       88.38     67.33 o 
 -16   2  25      881.46      854.31     98.28 o 
 -15   2  25      210.95      165.40     73.58 o 
 -14   2  25      106.80      154.57     76.46 o 
 -13   2  25     1210.13     1361.26    116.17 o 
 -12   2  25      287.64      310.07     73.42 o 
 -11   2  25     1082.04      928.37     94.09 o 
 -10   2  25      619.41      675.90    117.81 o 
  -9   2  25      297.05      361.72    143.24 o 
  -8   2  25      895.88     1224.50    294.81 o 
  -7   2  25      799.92      893.26    119.58 o 
  -6   2  25    12276.62    11374.67    503.36 o 
  -5   2  25      606.09      677.23    107.39 o 
  -4   2  25    14413.80    15069.71    454.51 o 
  -3   2  25     1307.75     1462.00    139.57 o 
  -2   2  25    24317.52    23694.58    582.26 o 
  -1   2  25      729.90      753.55     60.75 o 
   0   2  25     2648.34     2917.61    115.88 o 
   1   2  25     4041.04     4262.86    136.15 o 
   2   2  25     5895.23     5572.35    138.76 o 
   3   2  25     2330.38     1985.99     70.99 o 
   4   2  25     1535.77     1792.65     66.70 o 
   5   2  25     1894.03     1511.01     82.17 o 
   6   2  25     2148.10     2299.84    101.56 o 
   7   2  25      137.93      181.77     43.94 o 
   8   2  25       13.49       96.78     32.63 o 
   9   2  25      430.84      598.64     44.29 o 
  10   2  25     4336.23     4511.53    113.79 o 
  11   2  25     1032.66      866.75     40.77 o 
  12   2  25     3962.45     4385.65    119.98 o 
  13   2  25     2022.28     1617.72     81.97 o 
  14   2  25      435.26      465.51     60.08 o 
  15   2  25     3229.63     3558.34    152.85 o 
  16   2  25     3049.35     2992.60    207.64 o 
 -17   3  25     7892.01     7960.55    502.44 o 
 -16   3  25    14618.20    14631.88    851.50 o 
 -15   3  25    10024.03     9602.55    429.32 o 
 -14   3  25     1603.07     1647.79    161.21 o 
 -13   3  25     2141.97     2159.35    185.25 o 
 -12   3  25     2914.95     3069.01    266.56 o 
 -11   3  25      995.81     1159.12    127.56 o 
 -10   3  25    11827.13    11817.59    904.42 o 
  -9   3  25     5872.93     5550.51    357.83 o 
  -8   3  25      360.01      479.48    156.95 o 
  -7   3  25     6385.74     6867.99    294.73 o 
  -6   3  25     6300.62     6586.58    329.23 o 
  -5   3  25    21406.07    21516.12    885.17 o 
  -4   3  25      551.44      696.87     71.79 o 
  -3   3  25     1761.73     2000.24    185.14 o 
  -2   3  25     5405.61     5630.33    206.09 o 
  -1   3  25     5781.27     5740.47    164.96 o 
   0   3  25      327.85      539.30     47.64 o 
   1   3  25     4584.01     4695.77    142.85 o 
   2   3  25     9251.90     8536.98    183.28 o 
   3   3  25    18095.31    18003.24    353.54 o 
   4   3  25      521.91      657.20     36.45 o 
   5   3  25     7002.58     7804.73    149.33 o 
   6   3  25     3662.69     4218.33     97.23 o 
   7   3  25    11411.74    11553.84    215.26 o 
   8   3  25      225.08      183.78     31.36 o 
   9   3  25       55.53       76.90     31.01 o 
  10   3  25       12.34      147.46     46.53 o 
  11   3  25      296.84      242.09     66.53 o 
  12   3  25      948.61     1127.84     74.84 o 
  13   3  25     6343.66     5962.35    166.79 o 
 -13   4  25    20040.76    20533.64   1156.03 o 
 -12   4  25     3229.54     3264.55    170.60 o 
 -11   4  25     4735.32     4738.39    191.57 o 
 -10   4  25     4633.27     5170.12    205.78 o 
  -9   4  25     9289.55     9395.86    324.10 o 
  -8   4  25     4207.13     4135.82    203.21 o 
  -7   4  25       15.31       82.55    148.71 o 
  -6   4  25     4743.03     5280.28   1033.51 o 
  -5   4  25     1754.16     1467.38    116.58 o 
  -4   4  25     3949.26     3904.23    200.64 o 
  -3   4  25     3659.34     3656.83    142.67 o 
  -2   4  25     1508.73     1606.40    200.39 o 
  -1   4  25    12081.70    11184.78    228.53 o 
   0   4  25     9734.29    10410.09    281.11 o 
   1   4  25       86.34      222.09     38.19 o 
   2   4  25      525.79      558.11     44.89 o 
   3   4  25    11719.62    11931.75    311.06 o 
   4   4  25     2346.50     2254.46    149.38 o 
   5   4  25     1970.00     1670.59     94.76 o 
   6   4  25     3019.69     2949.72    140.04 o 
   7   4  25        8.41      124.05     51.79 o 
   8   4  25     4614.21     4404.73    159.48 o 
   9   4  25     8547.69     8537.74    466.90 o 
  10   4  25     3454.86     3438.46    197.37 o 
  -7   5  25     2300.90     2487.16    322.87 o 
  -6   5  25      957.70     1246.57    260.39 o 
  -5   5  25     1302.84     1648.75    292.94 o 
  -4   5  25       42.05      464.28    220.36 o 
  -3   5  25     2434.79     2808.90    380.86 o 
  -2   5  25      219.66      462.04    215.49 o 
  -1   5  25     4133.53     4395.92    454.18 o 
   0   5  25       81.74      181.82    183.32 o 
   1   5  25      111.52      117.10    162.37 o 
   2   5  25      239.22      346.98     55.18 o 
   3   5  25      738.18      941.66     80.81 o 
 -20   0  26    26400.75    23462.64   1273.88 o 
 -18   0  26     1902.78     2222.28    234.20 o 
 -16   0  26     1602.14     1877.46    150.82 o 
 -14   0  26      978.69      797.79     85.49 o 
 -12   0  26    26599.30    25557.72   1444.86 o 
 -10   0  26    46766.48    42405.11   2281.58 o 
  -8   0  26     1950.76     2298.30    188.95 o 
  -6   0  26    11276.94    10285.23    588.68 o 
  -4   0  26      122.50      373.04    120.81 o 
  -2   0  26    83481.83    85108.18   2416.25 o 
   0   0  26     3601.49     3345.49    175.90 o 
   2   0  26      652.56      513.91     88.36 o 
   4   0  26     7673.32     9424.92    341.12 o 
   6   0  26     2699.49     2976.94    121.44 o 
   8   0  26     1460.05     1335.12    112.32 o 
  10   0  26     5220.34     4092.49    182.72 o 
  12   0  26     8166.30     9124.01    344.75 o 
  14   0  26       22.22      313.79    149.46 o 
  16   0  26     1611.23     1095.05    126.45 o 
 -19   1  26      238.38      405.77     96.71 o 
 -18   1  26       40.32       38.28    168.35 o 
 -17   1  26     7406.97     6609.23    245.25 o 
 -16   1  26     6178.36     6124.91    236.94 o 
 -15   1  26     7979.56     7534.34    276.63 o 
 -14   1  26       23.39      -23.11    103.10 o 
 -13   1  26     1141.41      973.10    177.60 o 
 -12   1  26     8102.55     8375.92    304.87 o 
 -11   1  26      363.93      604.34     64.91 o 
 -10   1  26      145.63      310.59     57.31 o 
  -9   1  26    24551.21    24919.36   1263.27 o 
  -8   1  26     2698.15     3063.90    130.44 o 
  -7   1  26      509.25      671.29     52.66 o 
  -6   1  26    10878.33    11003.10    352.99 o 
  -5   1  26    16651.48    17249.26    512.57 o 
  -4   1  26     6744.72     6715.50    253.02 o 
  -3   1  26     7807.85     7585.99    275.71 o 
  -2   1  26     1395.95     1425.72     96.87 o 
  -1   1  26     3898.41     4202.29    160.33 o 
   0   1  26     4405.53     4017.43    106.94 o 
   1   1  26    18850.03    19572.53    347.31 o 
   2   1  26     2371.46     2861.57     82.42 o 
   3   1  26     4851.49     4620.44    110.87 o 
   4   1  26       44.65      113.73     28.14 o 
   5   1  26       50.97      274.37     29.99 o 
   6   1  26    19809.91    21162.86    353.21 o 
   7   1  26     5934.28     6657.70    153.89 o 
   8   1  26     3366.30     4062.19    117.76 o 
   9   1  26     9316.11     9456.08    216.93 o 
  10   1  26     2336.93     2725.18    141.09 o 
  11   1  26     3626.64     2496.61    123.99 o 
  12   1  26      904.77     1118.81     65.47 o 
  13   1  26     5012.98     3658.86    127.83 o 
  14   1  26      508.30      544.57     52.56 o 
  15   1  26     2740.06     2954.53    105.49 o 
  16   1  26     1462.43     1614.71    148.53 o 
 -18   2  26      637.22      557.36     94.55 o 
 -17   2  26     2703.26     2503.91    172.45 o 
 -16   2  26        0.05       15.90     68.30 o 
 -15   2  26    10220.46     9361.98    322.82 o 
 -14   2  26      230.16      289.82    109.99 o 
 -13   2  26     1805.16     1938.65    214.18 o 
 -12   2  26     1023.71      805.61    113.83 o 
 -11   2  26     2311.75     2420.90    170.83 o 
 -10   2  26      129.35      231.25    125.78 o 
  -9   2  26     7233.92     7752.41    429.31 o 
  -8   2  26      940.83     1425.40    305.66 o 
  -7   2  26     1111.22     1438.09     85.40 o 
  -6   2  26     5830.56     5562.19    331.44 o 
  -5   2  26      320.99      628.02     62.39 o 
  -4   2  26    19393.18    18853.63    555.59 o 
  -3   2  26     2799.61     2668.72    144.20 o 
  -2   2  26       49.17       39.41     57.88 o 
  -1   2  26     1613.11     1831.12    109.83 o 
   0   2  26      819.05     1068.89     87.50 o 
   1   2  26      502.46      500.40     95.72 o 
   2   2  26    24569.57    25343.62    560.81 o 
   3   2  26     8804.75     8568.29    226.85 o 
   4   2  26    21436.21    22478.42    561.42 o 
   5   2  26       72.24      138.68     35.19 o 
   6   2  26    14295.40    14046.90    334.68 o 
   7   2  26      694.91      798.96     62.23 o 
   8   2  26     1736.49     1174.56     65.20 o 
   9   2  26      381.94      517.82     51.45 o 
  10   2  26     9728.65    10928.33    247.71 o 
  11   2  26      193.52      204.16     47.47 o 
  12   2  26    16767.44    16807.54    355.71 o 
  13   2  26     3736.02     3237.47    125.61 o 
  14   2  26    15746.96    14103.24    456.54 o 
  15   2  26     1219.12      946.15    123.46 o 
 -16   3  26     1971.71     2114.53    220.36 o 
 -15   3  26     6231.43     5102.98    265.42 o 
 -14   3  26     5793.97     5806.83    483.93 o 
 -13   3  26      672.03      761.41    195.48 o 
 -12   3  26      943.43      889.97    132.81 o 
 -11   3  26     3970.24     3740.93    264.95 o 
 -10   3  26      340.45      270.08    129.58 o 
  -9   3  26     2783.72     3065.48    163.04 o 
  -8   3  26    10045.40    10388.19    407.69 o 
  -7   3  26    26070.60    24596.79   1205.23 o 
  -6   3  26     1218.93     1146.57    154.89 o 
  -5   3  26     1304.95     1185.94    127.58 o 
  -4   3  26      776.50     1052.00     78.99 o 
  -3   3  26      202.51      367.27     59.68 o 
  -2   3  26     3173.18     2953.07    135.97 o 
  -1   3  26    27184.66    27628.86    793.44 o 
   0   3  26     1031.10     1000.22    101.01 o 
   1   3  26     3387.41     3215.74    123.26 o 
   2   3  26      158.99      174.92     34.10 o 
   3   3  26     4748.01     4934.48    157.37 o 
   4   3  26     6898.06     6899.14    173.36 o 
   5   3  26      110.32      492.03     67.78 o 
   6   3  26      646.54      896.33     80.39 o 
   7   3  26     5877.75     6743.57    167.97 o 
   8   3  26     3400.04     3506.53    107.00 o 
   9   3  26     5414.31     5771.49    148.64 o 
  10   3  26      912.52      844.40    112.21 o 
  11   3  26     4019.33     3550.03    145.10 o 
  12   3  26       21.39       -9.15     38.19 o 
 -11   4  26      393.45      443.15     94.09 o 
 -10   4  26    18934.53    18657.66   1160.71 o 
  -9   4  26      630.89      645.40    121.96 o 
  -8   4  26      707.70      900.74    154.14 o 
  -7   4  26      726.13      503.60     74.18 o 
  -6   4  26     1187.42     1343.81    231.21 o 
  -5   4  26     4095.60     4066.45    613.93 o 
  -4   4  26     9966.17     9841.21    404.42 o 
  -3   4  26     2888.18     2380.27    323.05 o 
  -2   4  26     3845.68     3788.38    202.70 o 
  -1   4  26      483.32      375.24    100.79 o 
   0   4  26    12282.16    11738.24    494.30 o 
   1   4  26       13.30       52.68     56.59 o 
   2   4  26       10.78       59.66     36.02 o 
   3   4  26      404.19      361.94     43.96 o 
   4   4  26     1245.80     1231.04     64.75 o 
   5   4  26     2541.28     2536.80    121.37 o 
   6   4  26     1570.51     1387.74     87.11 o 
   7   4  26      234.30      293.94    157.88 o 
   8   4  26     2483.66     2376.98    114.65 o 
   9   4  26      537.90      689.71     60.75 o 
  -4   5  26     4216.18     5438.60    499.08 o 
  -3   5  26     1110.71     1384.62    262.26 o 
  -2   5  26    11523.42    11149.94    821.94 o 
  -1   5  26     1258.44     1569.44    267.87 o 
 -19   0  27    10144.32     9062.71    544.72 o 
 -17   0  27       28.71      366.26    135.06 o 
 -15   0  27    12798.83    13438.06    808.10 o 
 -13   0  27    27094.21    24147.66   1365.17 o 
 -11   0  27     9337.93     8078.34    418.86 o 
  -9   0  27     3114.84     3454.33    240.37 o 
  -7   0  27      504.53      773.57    129.52 o 
  -5   0  27     1990.87     1719.81    179.84 o 
  -3   0  27     2152.56     1948.30    418.64 o 
  -1   0  27     2541.93     2344.07    147.44 o 
   1   0  27      840.80     1167.56    113.35 o 
   3   0  27     2413.36     2740.20    207.28 o 
   5   0  27     6265.24     6474.06    212.58 o 
   7   0  27     1323.46      966.96     76.70 o 
   9   0  27    10630.25    10172.98    300.33 o 
  11   0  27      548.51      743.96     79.28 o 
  13   0  27     3648.77     3283.12    215.68 o 
  15   0  27     2938.79     2362.78    248.23 o 
 -18   1  27       25.59       46.34     75.00 o 
 -17   1  27       22.23       54.17     82.02 o 
 -16   1  27    12154.91    11805.97    503.70 o 
 -15   1  27    10426.52    10329.31    456.90 o 
 -14   1  27     4492.42     4590.68    206.39 o 
 -13   1  27     3955.37     4251.33    289.89 o 
 -12   1  27    16129.17    16237.77    715.82 o 
 -11   1  27       60.09      178.81     47.17 o 
 -10   1  27      242.24      304.63    125.12 o 
  -9   1  27     7602.55     7713.34    384.01 o 
  -8   1  27      770.88      601.30    102.71 o 
  -7   1  27    10688.77    10990.17    493.02 o 
  -6   1  27     8504.76     8966.82    410.11 o 
  -5   1  27      101.88      299.64     79.23 o 
  -4   1  27     8603.00     8429.36    295.53 o 
  -3   1  27    17213.09    17586.92    526.44 o 
  -2   1  27       65.00       86.78     96.88 o 
  -1   1  27      807.80      849.36     82.88 o 
   0   1  27       15.82       64.59     60.73 o 
   1   1  27     3359.33     4322.73    142.61 o 
   2   1  27     2057.94     1923.56     63.55 o 
   3   1  27      873.13     1123.67     54.49 o 
   4   1  27     1939.41     1928.24     83.07 o 
   5   1  27    10516.75    10632.10    403.67 o 
   6   1  27    10642.92    10773.68    209.94 o 
   7   1  27     7100.95     7645.78    163.48 o 
   8   1  27       46.72      136.56     39.35 o 
   9   1  27     7300.29     7155.62    257.04 o 
  10   1  27     1690.47     2352.63     83.68 o 
  11   1  27     1069.32      886.88     60.47 o 
  12   1  27     2862.03     2234.87     92.82 o 
  13   1  27      796.12      780.48     56.43 o 
  14   1  27     2593.57     2581.27     95.43 o 
  15   1  27     3251.50     3472.59    226.72 o 
 -17   2  27    20676.12    19703.95    773.48 o 
 -16   2  27       13.30       50.45     83.41 o 
 -15   2  27     1058.48     1451.06    144.40 o 
 -14   2  27      131.50       49.34     99.93 o 
 -13   2  27     3094.04     2566.74    194.63 o 
 -12   2  27     2349.64     2283.79    158.63 o 
 -11   2  27    23812.55    23418.75   1006.52 o 
 -10   2  27     5697.56     6130.72    557.07 o 
  -9   2  27    21610.14    22654.54    947.28 o 
  -8   2  27      237.30      451.42    130.94 o 
  -7   2  27    18590.46    18971.91    664.57 o 
  -6   2  27    15173.12    13909.71    607.88 o 
  -5   2  27     1510.39     1428.54     72.48 o 
  -4   2  27     3890.96     4111.15    156.56 o 
  -3   2  27      561.35      652.30     47.40 o 
  -2   2  27      540.57      618.66     70.42 o 
  -1   2  27    18288.84    18673.38    554.80 o 
   0   2  27     4759.61     5438.26    174.52 o 
   1   2  27    16496.83    15958.09    411.21 o 
   2   2  27        5.98       27.48     51.72 o 
   3   2  27     9285.78     9821.90    277.26 o 
   4   2  27     6507.64     6617.28    207.06 o 
   5   2  27     2167.87     2552.51    119.83 o 
   6   2  27      419.72      359.59     80.10 o 
   7   2  27       64.88      168.84     32.37 o 
   8   2  27     2900.54     2894.40    101.22 o 
   9   2  27     5764.60     5319.90    149.87 o 
  10   2  27       58.87       88.81     38.53 o 
  11   2  27    12218.80    12585.77    297.06 o 
  12   2  27     1451.81     1710.64     72.54 o 
  13   2  27     8912.67     9819.71    263.90 o 
 -14   3  27    18398.70    19817.95   1113.01 o 
 -13   3  27      440.49      351.99    107.15 o 
 -12   3  27       46.03      125.39     53.16 o 
 -11   3  27       12.44       39.40     50.76 o 
 -10   3  27     1185.67     1317.57    158.25 o 
  -9   3  27      340.55      450.00     67.51 o 
  -8   3  27     8455.69     8775.60    349.39 o 
  -7   3  27      197.92      194.29     69.40 o 
  -6   3  27     2376.34     2330.40    137.06 o 
  -5   3  27     6873.52     6864.76    468.96 o 
  -4   3  27     5303.27     5818.96    206.58 o 
  -3   3  27       38.90      -57.01     62.64 o 
  -2   3  27     1083.52     1308.82     91.41 o 
  -1   3  27      126.10      281.51     60.33 o 
   0   3  27      117.04      221.49     61.08 o 
   1   3  27     1389.71     1282.18     79.30 o 
   2   3  27       97.24      225.52     53.58 o 
   3   3  27     1088.94      871.59     72.30 o 
   4   3  27     6021.34     5087.31    168.05 o 
   5   3  27      412.28      299.19     73.76 o 
   6   3  27       14.92      114.90     41.85 o 
   7   3  27     2023.61     1977.21     78.66 o 
   8   3  27     5583.31     5623.43    153.09 o 
   9   3  27      461.68      480.18     58.54 o 
  10   3  27      610.00      417.46     42.08 o 
  11   3  27     5686.91     6133.34    355.79 o 
 -10   4  27       26.40       81.55     54.07 o 
  -9   4  27      499.90      673.67     75.76 o 
  -8   4  27     1448.97     1448.96    106.06 o 
  -7   4  27     2739.47     2717.74    199.22 o 
  -6   4  27       10.04       84.48     68.46 o 
  -5   4  27      227.53      369.31    127.20 o 
  -4   4  27     2466.67     2463.06    143.15 o 
  -3   4  27     1298.68     1563.33    129.07 o 
  -2   4  27     2608.77     2382.48    203.90 o 
  -1   4  27     1042.71     1155.65     86.32 o 
   0   4  27      753.84      450.82     66.54 o 
   1   4  27      134.86      250.30     59.47 o 
   2   4  27     1666.52     2037.27    113.93 o 
   3   4  27     7607.02     7509.81    352.26 o 
   4   4  27       54.39      145.46     60.64 o 
   5   4  27      123.18      112.59     79.69 o 
   6   4  27      123.64       43.77    103.26 o 
   7   4  27     2419.92     2289.25    207.64 o 
 -18   0  28     1768.20     1414.93    171.72 o 
 -16   0  28     2065.29     1969.00    227.47 o 
 -14   0  28        2.08      266.00    142.17 o 
 -12   0  28      389.72      622.54    176.59 o 
 -10   0  28    12386.92    12397.63    894.52 o 
  -8   0  28     6399.55     6633.10    610.19 o 
  -6   0  28      646.51      762.29    132.76 o 
  -4   0  28    26009.34    28689.71   1133.86 o 
  -2   0  28      361.21      365.52    208.39 o 
   0   0  28     2332.34     2297.71    148.04 o 
   2   0  28     4518.61     5599.58    269.16 o 
   4   0  28     8388.09    10160.68    355.35 o 
   6   0  28    42838.96    40962.39   1567.63 o 
   8   0  28     5863.16     5826.61    191.87 o 
  10   0  28      107.92      513.52     66.41 o 
  12   0  28     4082.30     4975.80    558.00 o 
 -17   1  28      321.82      434.59     91.80 o 
 -16   1  28    17925.30    16366.80    660.02 o 
 -15   1  28     4946.04     3915.30    228.94 o 
 -14   1  28      145.66      269.26    103.03 o 
 -13   1  28     4364.56     3843.39    232.18 o 
 -12   1  28    15463.45    15044.54    893.03 o 
 -11   1  28      173.09      319.50    180.70 o 
 -10   1  28      993.43     1758.37    307.90 o 
  -9   1  28      913.68     1223.16    117.31 o 
  -8   1  28      268.60      505.18     97.41 o 
  -7   1  28     9401.17     9883.54    394.23 o 
  -6   1  28     4325.14     4898.97    330.41 o 
  -5   1  28     2047.34     2071.18    215.95 o 
  -4   1  28     1904.81     2257.38    146.51 o 
  -3   1  28     6832.36     7373.30    274.01 o 
  -2   1  28    10157.14    10414.37    355.90 o 
  -1   1  28     4804.90     5726.36    194.02 o 
   0   1  28      841.07     1060.54    119.77 o 
   1   1  28     3279.15     4324.30    181.54 o 
   2   1  28       55.92       49.84     51.78 o 
   3   1  28     6886.89     7652.05    175.14 o 
   4   1  28       67.57      137.57     33.39 o 
   5   1  28     7714.85     7358.78    177.42 o 
   6   1  28    10012.08    11365.40    291.70 o 
   7   1  28      295.97      739.19     61.22 o 
   8   1  28     4068.03     4697.62    122.67 o 
   9   1  28     3643.76     4575.49    172.67 o 
  10   1  28     5445.31     5309.77    132.49 o 
  11   1  28     9725.22    10191.15    244.64 o 
  12   1  28      251.36      352.27     62.40 o 
  13   1  28     3575.45     2766.47     96.69 o 
  14   1  28      540.60      596.79     55.68 o 
 -15   2  28     2096.26     1887.88    151.54 o 
 -14   2  28     1004.40     1122.26    177.89 o 
 -13   2  28     7261.88     7217.78    520.78 o 
 -12   2  28     3386.17     3597.13    327.54 o 
 -11   2  28     2129.46     2006.40     86.12 o 
 -10   2  28    23315.34    24122.33    848.24 o 
  -9   2  28     4147.18     5003.93    166.76 o 
  -8   2  28    20221.39    20817.27    570.13 o 
  -7   2  28      117.53       43.77     49.82 o 
  -6   2  28     3394.74     3512.27    270.70 o 
  -5   2  28      402.38      375.62     52.65 o 
  -4   2  28      290.39      376.65     61.72 o 
  -3   2  28       26.42      129.20     60.32 o 
  -2   2  28     5594.13     6332.00    175.63 o 
  -1   2  28     3645.92     3911.92    164.78 o 
   0   2  28    16278.07    15517.21    339.47 o 
   1   2  28      621.42      520.98     49.21 o 
   2   2  28    12022.74    12419.82    333.51 o 
   3   2  28     3219.05     3483.91    180.31 o 
   4   2  28      372.60      837.58     77.23 o 
   5   2  28     6289.96     6607.83    209.14 o 
   6   2  28      162.93      399.69     87.24 o 
   7   2  28     1319.53     1675.18    100.60 o 
   8   2  28     6133.12     6115.41    236.51 o 
   9   2  28     1840.43     1978.15    100.93 o 
  10   2  28     1925.79     1506.71     86.35 o 
  11   2  28      446.93      496.08     40.83 o 
  12   2  28      704.47      438.19     41.42 o 
 -14   3  28     2306.49     2432.16    136.55 o 
 -13   3  28     2060.00     2088.34    126.45 o 
 -12   3  28     2339.89     2624.46    147.40 o 
 -11   3  28     2182.03     2419.22    227.28 o 
 -10   3  28     4614.07     4922.08    295.37 o 
  -9   3  28     1597.84     1407.32     95.38 o 
  -8   3  28      772.15      868.89     78.24 o 
  -7   3  28        6.31      162.71     92.97 o 
  -6   3  28      200.59      126.67     55.20 o 
  -5   3  28    14854.16    15261.98    568.11 o 
  -4   3  28     3074.92     3328.32    142.99 o 
  -3   3  28      491.41      359.30     63.44 o 
  -2   3  28     4710.14     5724.56    206.51 o 
  -1   3  28     1176.56     1135.22    132.83 o 
   0   3  28     3857.30     3975.51    165.67 o 
   1   3  28     5490.29     6152.14    224.05 o 
   2   3  28     7554.69     7859.35    269.63 o 
   3   3  28     3102.55     3097.97    124.04 o 
   4   3  28      172.28      104.12     58.34 o 
   5   3  28     1361.90     1546.61     88.84 o 
   6   3  28      624.00      783.32     74.45 o 
   7   3  28      410.24      309.21     88.84 o 
   8   3  28     6621.93     6444.54    241.44 o 
   9   3  28     2144.36     2716.12    113.95 o 
  -9   4  28      164.23      608.70    176.96 o 
  -8   4  28     1094.04      910.27    107.00 o 
  -7   4  28       49.23      183.80     63.41 o 
  -6   4  28     2675.72     2824.66    380.67 o 
  -5   4  28     5027.90     5258.24    234.00 o 
  -4   4  28      395.01      467.28     73.11 o 
  -3   4  28     2739.36     2399.55    143.11 o 
  -2   4  28    10444.82    10201.99    399.76 o 
  -1   4  28     2135.85     1948.19    164.25 o 
   0   4  28      913.91      907.15     81.63 o 
   1   4  28       32.00       59.42     53.66 o 
   2   4  28     1269.89     1465.96     96.03 o 
   3   4  28     2887.98     3302.10    143.32 o 
   4   4  28     8788.04     9084.41    498.33 o 
 -15   0  29     6719.54     6872.98    456.05 o 
 -13   0  29    11916.77    12443.65    749.74 o 
 -11   0  29    14632.76    14396.19    988.80 o 
  -9   0  29     5956.22     6984.84    601.59 o 
  -7   0  29    69121.83    69258.60   3369.71 o 
  -5   0  29    10682.71    10798.76    497.92 o 
  -3   0  29     2881.98     2772.91    230.92 o 
  -1   0  29     1839.95     1784.14    198.28 o 
   1   0  29    34060.81    33301.69    984.03 o 
   3   0  29     4219.35     4299.64    202.05 o 
   5   0  29    16182.03    16101.25    632.83 o 
   7   0  29        8.56      251.86    157.51 o 
   9   0  29       88.16      114.73     50.41 o 
  11   0  29    14845.57    12376.78    401.33 o 
  13   0  29     2385.94     3176.66    157.51 o 
 -15   1  29     1736.30     1648.26    142.94 o 
 -14   1  29    12746.56    11187.11    477.65 o 
 -13   1  29     2846.04     2832.85    271.61 o 
 -11   1  29     2071.25     2239.49    294.81 o 
 -10   1  29    17225.64    18163.21   1228.24 o 
  -9   1  29     2457.44     2705.00    278.91 o 
  -8   1  29      858.84     1012.78    116.07 o 
  -7   1  29     7952.53     8956.61    623.41 o 
  -6   1  29     2955.95     3147.28    197.86 o 
  -5   1  29     1396.27     1468.99    122.59 o 
  -4   1  29    10872.77    11777.75    380.22 o 
  -3   1  29    12883.37    13848.91    433.26 o 
  -2   1  29     7413.11     7747.60    284.07 o 
  -1   1  29       28.68      141.91     86.29 o 
   0   1  29      187.59      207.65     68.87 o 
   1   1  29     8412.06     8830.96    258.78 o 
   2   1  29     2218.27     2412.65    123.43 o 
   3   1  29       82.69      172.33     67.40 o 
   4   1  29     5700.56     5280.89    166.85 o 
   5   1  29       14.93       52.85     56.02 o 
   6   1  29     3050.09     2171.03     84.94 o 
   7   1  29     1837.67     1992.88     96.34 o 
   8   1  29     5553.92     5133.40    156.41 o 
   9   1  29     4321.53     4122.98    131.71 o 
  10   1  29       16.99      196.72     81.91 o 
  11   1  29     1630.63     1557.42    275.17 o 
  12   1  29        5.96      148.32     45.07 o 
 -11   2  29       13.82       68.84    151.89 o 
 -10   2  29      217.78      363.27    183.32 o 
  -9   2  29     1510.95     1960.02    316.88 o 
  -8   2  29      827.37     1295.96    287.33 o 
  -7   2  29      314.96      436.60    230.83 o 
  -6   2  29      500.49      637.45    115.93 o 
  -5   2  29       78.17      278.16     99.88 o 
  -4   2  29     5238.63     5357.47    297.34 o 
  -3   2  29     3095.68     2864.94    216.98 o 
  -2   2  29     4075.99     3930.84    316.51 o 
  -1   2  29      903.30     1128.67    151.48 o 
   0   2  29      583.42      805.77     82.28 o 
   1   2  29     1638.17     1119.09     78.33 o 
   2   2  29      524.33      695.57     59.44 o 
   3   2  29        7.91      192.03     36.11 o 
   4   2  29      305.12      404.55     60.70 o 
   5   2  29     3354.54     3833.15    179.74 o 
   6   2  29      235.88      293.15     58.47 o 
   7   2  29     1040.94      843.31     72.54 o 
   8   2  29     1037.19      941.99     72.30 o 
   9   2  29     3857.40     2940.64    132.97 o 
  10   2  29      553.47      673.57     95.47 o 
  11   2  29      420.83      195.86     67.53 o 
 -12   3  29    12047.51    11953.92    503.57 o 
 -11   3  29    10513.90    10167.59    421.26 o 
 -10   3  29       15.51      -22.76     77.44 o 
  -9   3  29     1132.78     1431.33    101.57 o 
  -8   3  29     3666.28     4441.16    192.62 o 
  -7   3  29     2220.14     2422.12    219.24 o 
  -6   3  29     4804.66     5163.56    259.64 o 
  -5   3  29     6082.50     5830.64    246.24 o 
  -4   3  29     1221.38     1045.40     75.76 o 
  -3   3  29     3573.64     3619.83    147.05 o 
  -2   3  29     2934.71     2143.28    112.82 o 
  -1   3  29    17269.14    16543.68    539.66 o 
   0   3  29     1361.05      947.05     83.87 o 
   1   3  29     2971.47     3303.67    150.52 o 
   2   3  29      329.64      481.62    141.41 o 
   3   3  29      359.72      408.50     69.86 o 
   4   3  29        8.09       44.50     50.91 o 
   5   3  29      526.41      683.60     82.34 o 
   6   3  29     7501.46     6009.60    193.56 o 
   7   3  29     9216.00     9441.37    502.62 o 
   8   3  29      183.59      454.10     79.13 o 
  -7   4  29     3605.32     4542.95    431.74 o 
  -6   4  29     4465.24     5138.93    473.64 o 
  -5   4  29     5950.75     6024.41    251.41 o 
  -4   4  29      901.07      988.48    363.08 o 
  -3   4  29     2033.32     2085.90    209.32 o 
  -2   4  29      989.19     1435.83    158.44 o 
  -1   4  29     3836.16     3906.46    187.45 o 
   0   4  29     1646.09     1848.03    120.87 o 
   1   4  29     3840.00     3803.61    199.03 o 
 -10   0  30     2967.75     3059.94    355.42 o 
  -8   0  30    24076.91    24850.63   1638.65 o 
  -6   0  30     3897.66     4118.21    256.72 o 
  -4   0  30    24105.57    24633.64   1052.96 o 
  -2   0  30     7133.44     7396.14    493.09 o 
   0   0  30      353.96     1000.57    162.05 o 
   2   0  30    24633.01    28783.44    859.25 o 
   4   0  30     3767.50     4080.10    193.87 o 
   6   0  30      342.43      233.51     98.02 o 
   8   0  30     1243.90     1738.54    280.96 o 
  10   0  30     3778.00     3520.48    246.55 o 
 -11   1  30      290.98      276.10    157.13 o 
 -10   1  30       73.57      219.98    163.12 o 
  -9   1  30       62.27      189.31    174.71 o 
  -8   1  30    10392.14     9348.27    756.10 o 
  -7   1  30      674.82     1048.44    119.54 o 
  -6   1  30     4516.55     4611.55    316.01 o 
  -5   1  30    13222.30    12971.81    491.09 o 
  -4   1  30       96.29      312.57     94.39 o 
  -3   1  30     2980.15     3236.39    170.24 o 
  -2   1  30     2293.64     2547.16    157.18 o 
  -1   1  30     5693.56     6219.75    244.81 o 
   0   1  30    14175.26    14524.99    449.00 o 
   1   1  30     4681.24     5361.73    222.84 o 
   2   1  30     1793.61     1841.81    118.08 o 
   3   1  30     1032.63     1652.85    138.77 o 
   4   1  30     8287.49     8630.75    266.81 o 
   5   1  30     5706.01     6569.38    249.05 o 
   6   1  30     4267.52     4498.73    157.40 o 
   7   1  30     3874.13     3830.62    194.70 o 
   8   1  30      116.20      208.75     66.37 o 
   9   1  30       73.38      388.58    147.59 o 
  10   1  30    13589.06    13244.81    730.47 o 
  11   1  30     2147.20     2850.06    210.26 o 
 -11   2  30    11670.13    11741.05    818.95 o 
 -10   2  30      479.63      353.54    173.97 o 
  -9   2  30      720.57      572.78    205.77 o 
  -8   2  30      281.35      287.70    189.31 o 
  -7   2  30     4769.46     5331.60    526.39 o 
  -6   2  30     1149.85     1279.01    139.08 o 
  -5   2  30      326.66      441.38    178.08 o 
  -4   2  30     7368.87     7214.70    356.52 o 
  -3   2  30      688.08      889.38    152.64 o 
  -2   2  30     2277.91     2683.38    212.20 o 
  -1   2  30     2291.12     2431.72    203.78 o 
   0   2  30     5239.49     5444.20    303.89 o 
   1   2  30     1492.03     1517.55    167.73 o 
   2   2  30      320.52      331.25     78.83 o 
   3   2  30     2127.06     2167.16    134.79 o 
   4   2  30     2665.08     2839.26    152.49 o 
   5   2  30      910.60      790.24     62.06 o 
   6   2  30    13818.87    16053.75    435.18 o 
   7   2  30     4699.75     5157.22    192.49 o 
   8   2  30     7958.99     9093.78    401.93 o 
   9   2  30      149.20      250.98     42.65 o 
  10   2  30     4871.78     5170.73    235.70 o 
 -10   3  30     3334.40     3839.23    366.26 o 
  -9   3  30      361.49      316.51    173.97 o 
  -8   3  30      193.29      196.04    165.36 o 
  -7   3  30     2724.76     2865.77    360.28 o 
  -6   3  30     2202.59     2773.73    364.77 o 
  -5   3  30      200.13      465.78    218.86 o 
  -4   3  30     5824.47     6065.63    569.79 o 
  -3   3  30     9051.57     9326.63    622.35 o 
  -2   3  30     7610.49     7406.27    242.64 o 
  -1   3  30      138.32      313.41    138.73 o 
   0   3  30     1660.98     1925.92    108.45 o 
   1   3  30     1170.48     1240.55     86.69 o 
   2   3  30      239.60      243.05     61.04 o 
   3   3  30     5677.77     6731.11    308.88 o 
   4   3  30     1020.77     1136.26     99.13 o 
   5   3  30     1736.84     2220.21    119.21 o 
   6   3  30     1338.57     1254.90     96.15 o 
 -11   0  31    14606.74    12886.98    872.82 o 
  -9   0  31     2101.78     2249.22    317.25 o 
  -7   0  31       49.89       68.32    109.62 o 
  -5   0  31      553.03      377.13    120.25 o 
  -3   0  31       45.89       20.95    112.18 o 
  -1   0  31     1402.54     1843.28    219.05 o 
   1   0  31      105.52      124.25    120.99 o 
   3   0  31     7279.15     6447.61    346.26 o 
   5   0  31     6381.12     7156.98    495.92 o 
   7   0  31      106.17       76.79     81.05 o 
   9   0  31     3384.58     3345.77    236.07 o 
 -11   1  31     2419.54     3022.90    317.25 o 
 -10   1  31     1867.78     2107.80    279.84 o 
  -9   1  31     8502.60     9684.50    725.42 o 
  -8   1  31     9858.96     9154.18   1198.87 o 
  -7   1  31      280.89      270.66    150.02 o 
  -6   1  31      483.63      463.67    110.60 o 
  -5   1  31      161.41      137.60     94.12 o 
  -4   1  31      235.38      224.55     99.42 o 
  -3   1  31     9937.61    10251.01    412.32 o 
  -2   1  31     8171.91     7529.93    273.35 o 
  -1   1  31     2476.30     2594.81    154.40 o 
   0   1  31     4046.86     3468.30    198.09 o 
   1   1  31    20372.43    20651.35    659.62 o 
   2   1  31     1039.63      775.56    113.01 o 
   3   1  31       96.75      223.32     78.52 o 
   4   1  31     1360.18     1289.26     97.07 o 
   5   1  31     2288.97     2226.48    117.52 o 
   6   1  31     6612.98     6491.11    229.91 o 
   7   1  31     1568.87     1787.76    136.49 o 
   8   1  31     1779.01     1310.17    116.60 o 
   9   1  31     4909.19     4472.62    280.22 o 
 -11   2  31     1024.61     1072.61    195.67 o 
 -10   2  31       50.67        0.75    140.67 o 
  -9   2  31     2705.36     3019.91    352.05 o 
  -8   2  31      174.62      206.14    175.84 o 
  -7   2  31    15315.42    16697.78   1162.02 o 
  -6   2  31     4326.20     4138.99    624.03 o 
  -5   2  31    18689.76    17365.90    831.30 o 
  -4   2  31     1034.55      890.18    183.13 o 
  -3   2  31     8931.63     8453.40    398.15 o 
  -2   2  31     8773.00     8558.54    401.56 o 
  -1   2  31     1604.95     1522.58    158.49 o 
   0   2  31     1157.20     1432.22    160.94 o 
   1   2  31     7767.25     7690.49    374.37 o 
   2   2  31      502.71      818.85    133.80 o 
   3   2  31    10748.60     9675.20    438.32 o 
   4   2  31     4095.98     4122.76    178.10 o 
   5   2  31    12358.49    11866.00    640.50 o 
   6   2  31       31.95      166.16     77.74 o 
   7   2  31     7137.83     6454.98    386.47 o 
   8   2  31      930.69      761.34    127.58 o 
  -8   3  31     1943.17     2099.19    282.46 o 
  -7   3  31      371.00      362.52    185.19 o 
  -6   3  31     4636.51     4321.10    433.61 o 
  -5   3  31     2002.93     1915.50    302.29 o 
  -4   3  31     2411.73     2935.73    375.62 o 
  -3   3  31      155.79      124.19     86.03 o 
  -2   3  31     3188.48     3112.64    407.61 o 
  -1   3  31     1804.90     1866.59    156.33 o 
   0   3  31     4811.22     4779.20    253.85 o 
   1   3  31      113.14      272.65     94.82 o 
   2   3  31     2027.93     1767.99    150.90 o 
   3   3  31      574.54      663.32    138.42 o 
 -10   0  32      257.50      263.38    151.14 o 
  -8   0  32       41.59       37.04    161.99 o 
  -6   0  32      173.68      381.04    113.75 o 
  -4   0  32     5928.41     5398.88    554.63 o 
  -2   0  32       37.97      377.82    126.53 o 
   0   0  32    16272.25    17005.22    716.70 o 
   2   0  32      113.68      356.86    120.09 o 
   4   0  32     1066.79     1046.25    143.54 o 
   6   0  32     8418.18     9413.64    533.87 o 
 -11   1  32      440.08      396.57    158.25 o 
 -10   1  32      437.58      435.85    166.48 o 
  -9   1  32      409.66      415.65    178.08 o 
  -8   1  32     6198.25     7521.71    603.46 o 
  -7   1  32     1322.52     1204.95    131.44 o 
  -6   1  32       21.28       89.36     90.12 o 
  -5   1  32      353.55      461.81    108.60 o 
  -4   1  32     2080.35     2034.48    176.69 o 
  -3   1  32    11288.79    11208.98    499.48 o 
  -2   1  32     4410.50     5022.16    290.11 o 
  -1   1  32      258.43      502.41    125.91 o 
   0   1  32     3099.25     3150.66    267.94 o 
   1   1  32     1335.96     1669.32    136.93 o 
   2   1  32     4724.35     4569.43    211.82 o 
   3   1  32     3819.36     4112.20    198.46 o 
   4   1  32     1003.18     1181.41    119.65 o 
   5   1  32     1397.75     2138.54    146.51 o 
   6   1  32      619.26     1109.83    111.99 o 
   7   1  32     6033.61     6823.97    409.66 o 
   8   1  32        9.44      -23.57     87.54 o 
  -9   2  32     9458.24     9661.68    699.23 o 
  -8   2  32     4896.92     5605.08    489.72 o 
  -7   2  32       79.01      332.97    187.81 o 
  -6   2  32     3974.89     5456.56    513.29 o 
  -5   2  32     2102.47     2216.60    166.53 o 
  -4   2  32     3511.46     3957.63    231.56 o 
  -3   2  32      944.90      984.53    279.66 o 
  -2   2  32      253.41      293.64    142.17 o 
  -1   2  32      657.39      864.13    129.93 o 
   0   2  32      340.59      479.47    113.96 o 
   1   2  32       57.50      225.85    102.08 o 
   2   2  32     9114.34     9665.27    431.67 o 
   3   2  32      778.06      936.97    255.34 o 
   4   2  32     5759.85     5523.59    579.14 o 
   5   2  32      297.94      495.71    134.68 o 
  -5   3  32     4053.16     4053.23    404.43 o 
  -4   3  32     1296.65     1829.83    280.59 o 
  -3   3  32        0.18      313.51    177.33 o 
  -2   3  32      207.11      145.16    161.99 o 
  -1   3  32     8132.97     8639.96    657.33 o 
  -9   0  33    14503.61    14441.46    968.23 o 
  -7   0  33     9710.82    11433.52    829.43 o 
  -5   0  33     6177.05     7134.49    617.30 o 
  -3   0  33    16055.76    18059.58   1250.69 o 
  -1   0  33     8723.59     7934.22    384.77 o 
   1   0  33     2366.52     2033.02    241.12 o 
   3   0  33     3774.38     3732.61    300.42 o 
  -9   1  33     2201.86     2484.17    294.81 o 
  -8   1  33     2559.88     2592.29    315.01 o 
  -7   1  33      559.69      721.68    212.50 o 
  -6   1  33    11386.56    11990.21    870.21 o 
  -5   1  33     4307.30     3810.67    289.57 o 
  -4   1  33     2266.87     1944.47    265.81 o 
  -3   1  33     2786.60     2788.45    200.54 o 
  -2   1  33      739.19     1153.67    142.89 o 
  -1   1  33        1.17       60.90     98.68 o 
   0   1  33     5500.90     5532.40    298.71 o 
   1   1  33     4760.95     5022.73    277.56 o 
   2   1  33     5963.81     5201.40    282.72 o 
   3   1  33     1199.87     1241.56    141.53 o 
   4   1  33     2387.36     1840.85    277.04 o 
   5   1  33     2301.85     2657.01    244.30 o 
  -7   2  33     1306.55     1665.21    255.52 o 
  -6   2  33      141.39      440.34    188.56 o 
  -5   2  33      489.38      799.12    220.73 o 
  -4   2  33      934.19     1110.77    245.05 o 
  -3   2  33      517.12      431.65     99.49 o 
  -2   2  33     1400.24     1561.31    148.14 o 
  -1   2  33      497.55      456.82    154.51 o 
   0   2  33     4279.91     4273.67    506.19 o 
   1   2  33      386.43      766.77    117.26 o 
   2   2  33     1514.05     1460.49    139.00 o 
  -6   0  34      730.52      764.70    206.51 o 
  -4   0  34    10682.44    10903.39    802.86 o 
  -2   0  34       79.76      366.93    174.15 o 
   0   0  34     2538.73     3094.56    322.49 o 
  -7   1  34      646.59      835.79    203.15 o 
  -6   1  34      191.33      145.91    170.23 o 
  -5   1  34     2595.35     2042.12    158.26 o 
  -4   1  34     7459.74     6790.67    567.92 o 
  -3   1  34       89.93      187.45    103.82 o 
  -2   1  34      126.89      136.12     97.44 o 
  -1   1  34     3922.92     4034.69    234.16 o 
   0   1  34     1495.92     1649.59    155.82 o 
   1   1  34        5.16      124.57     94.58 o 
   2   1  34     1628.27     1775.47    157.57 o 
                                                 
